# Supplementary material for: Disentangling a metabolic cross-feeding in a halophilic archaea-bacteria consortium
Source: Front Microbiol. 2023 Dec 21;14:1276438. doi: 10.3389/fmicb.2023.1276438 (PMC10764424; doi:10.3389/fmicb.2023.1276438)
Supplement: Supplementary file 1 [file Table_1.XLSX]

## Sheet: RAST Subsystem comparison 
Disentangling a metabolic cross-feeding in a halophilic archaea-bacteria consortium
Nahui O. Medina-Chavez1,2*,Abigail Torres-Cerda5, Jeremy M. Chacon3, William Harcombe1,2, Susana De la Torre-Zavala4, Michael Travisano1,2,4
1 Ecology, Evolution and Behavior, University of Minnesota, St. Paul, Minnesota, USA
2 BioTechnology Institute, University of Minnesota, St. Paul, Minnesota, USA
3 University of Minnesota Supercomputing Institute, Minneapolis, MN, USA
4 Minnesota Center for the Philosophy of Science, University of Minnesota, Minneapolis, Minnesota, U.S.A.
5Instituto de Biotecnología, Universidad Autónoma de Nuevo Leon, San Nicolás de los Garza, Nuevo León, Mexico.
* Corresponding Author
E-mail: nmedinac@umn.edu
NOTE: Including genomes such as Marinococcus halophilus DSM20408, Marinococcus halotolerans YIM70157, Halorubrum rutilum YJ-18-S1, and Halorubrum sp. CBAA1229 in our analysis not only allows us to assess the quality of our assemblies but also enhances the reliability of our comparative analyses.
Genomes that closely resemble the reference genome are more likely to be accurate and reliable in terms of their assembly and annotations, reducing the risk of errors and misinterpretations in downstream analyses.
This similarity makes it easier to compare gene content, regulatory elements, and other genomic features, ultimately strengthening the quality and robustness of our comparative assessments.
Supplementary Table 1. RAST Functional subsystems comparison between different assemblies from Marinococcus luteus (this work) with other Marinococcus genus strains.
Based in functional prediction, similar to the reference, and the other two species of Marinococcus, the assembly obtained from MetaSpades-Maxbin was the one we use for further genomic analysis and prediction of the model.
Subsystem Category
	Marinococcus luteus	Marinococus luteus	Marinococcus luteus	Marinococcus halophilus	Marinococcus halotolerans
	AD140	AD140	DSM 23126	DSM 20408	YIM 70157
	(Assembly with reference)	MetaSPADES-MAXBIN	REFERENCE
Amino Acids and Derivatives	201	252	253	254	264
Carbohydrates	149	300	301	324	296
Cell Division and Cell Cycle	3	38	38	38	39
Cell Wall and Capsule	17	64	61	68	59
Cofactors, Vitamins, Prosthetic Groups, Pigments	86	155	153	155	158
DNA Metabolism	47	86	85	89	90
Dormancy and Sporulation	10	10	11	10	11
Fatty Acids, Lipids, and Isoprenoids	36	83	83	83	82
Iron acquisition and metabolism	19	12	12	19	10
Membrane Transport	32	46	46	43	50
Metabolism of Aromatic Compounds	6	6	6	6	6
Miscellaneous	12	29	31	31	30
Motility and Chemotaxis	38	71	5	70	69
Nitrogen Metabolism	7	15	12	14	24
Nucleosides and Nucleotides	79	89	93	84	86
Phages, Prophages, Transposable elements, Plasmids	1	7	2	10	2
Phosphorus Metabolism	12	27	27	27	27
Potassium metabolism	2	3	3	3	3
Protein Metabolism	125	173	184	205	179
Regulation and Cell signaling	20	45	44	39	41
Respiration	14	34	33	34	24
RNA Metabolism	37	121	121	122	123
Secondary Metabolism	4	4	4	4	4
Stress Response	32	70	69	73	70
Sulfur Metabolism	4	15	16	17	16
Virulence, Disease and Defense	22	39	41	42	41
Unknown features	25	59	55	55	57
Supplementary Table 2. RAST Functional subsystems comparison between different assemblies from Halorubrum sp. (this work) with other Halorubrum genus strains.
Based in functional prediction, similar to the reference, and the other two species of Halorubrum, the assembly obtained from MetaSpades-Maxbin was the one we use for further genomic analysis and prediction of the model.
Subsystem Category	Halorubrum sp. AD140	Halorubrum sp. AD140 MetaSPADES-MAXBIN	Halorubrum depositum Y78	Halorubrum rutilum	Halorubrum
	(Assembly with reference)		REFERENCE	YJ-18-S1	sp. CBAAI229
Amino Acids and Derivatives	134	173	179	181	182
Carbohydrates	65	165	182	172	170
Cell Division and Cell Cycle	0	6	6	6	6
Cell Wall and Capsule	6	20	8	3	11
Cofactors, Vitamins, Prosthetic Groups, Pigments	59	153	166	170	136
DNA Metabolism	32	52	49	54	51
Dormancy and Sporulation	0	1	1	1	1
Fatty Acids, Lipids, and Isoprenoids	20	61	60	61	61
Iron acquisition and metabolism	0	3	3	4	3
Membrane Transport	17	39	35	44	37
Metabolism of Aromatic Compounds	4	6	5	3	5
Miscellaneous	7	7	7	14	7
Motility and Chemotaxis	11	15	15	15	15
Nitrogen Metabolism	7	14	21	12	17
Nucleosides and Nucleotides	39	71	71	72	60
Phages, Prophages, Transposable elements, Plasmids	0	3	1	2	1
Phosphorus Metabolism	5	16	12	15	12
Potassium metabolism	6	9	7	7	8
Protein Metabolism	121	181	185	187	191
Regulation and Cell signaling	3	2	2	2	4
Respiration	55	63	68	67	66
RNA Metabolism	29	72	78	81	77
Secondary Metabolism	5	5	5	5	5
Stress Response	10	23	20	22	21
Sulfur Metabolism	5	4	14	12	12
Virulence, Disease and Defense	8	16	16	13	13
Unknown features	6	162	152	138	162

## Sheet: Genomic Islands description
Disentangling a metabolic cross-feeding in a halophilic archaea-bacteria consortium
Nahui O. Medina-Chavez1,2*,Abigail Torres-Cerda5, Jeremy M. Chacon3, William Harcombe1,2, Susana De la Torre-Zavala4, Michael Travisano1,2,4
1 Ecology, Evolution and Behavior, University of Minnesota, St. Paul, Minnesota, USA
2 BioTechnology Institute, University of Minnesota, St. Paul, Minnesota, USA
3 University of Minnesota Supercomputing Institute, Minneapolis, MN, USA
4 Minnesota Center for the Philosophy of Science, University of Minnesota, Minneapolis, Minnesota, U.S.A.
5Instituto de Biotecnología, Universidad Autónoma de Nuevo Leon, San Nicolás de los Garza, Nuevo León, Mexico.
* Corresponding Author
E-mail: nmedinac@umn.edu
Supplementary Table 3. Genomic Islands description for Halorubrum sp.
Genomic Island	Start	End	Size (bp)	Score	Putative Function	Prediction algorithm	# of Genes	# of Hypothetical proteins	Gene functions
1	41767	62852	21085	Normal	Symbiosis	Gipsy	28	15	Sulfite exporter TauE/SafE family protein Acetolactate synthase large subunit Succinate-semialdehyde dehydrogenase [NAD], [NADP+] Ferredoxin Helix-turn-helix domain-containing protein (2) Glutamate--cysteine ligase Dodecin family protein PRC-barrel domain containing protein Nif3-like dinuclear metal center hexameric protein tRNA-guanine(15) transglycosylase TgtA Pyridoxamine 5'-phosphate oxidase …
2	177500	190000	12500	29.208		Alien_Hunter	13	7	AAA family ATPase (2) ATP-binding protein Metallophosphoesterase family protein Metal-dependent hydrolase Box C/D RNA-guided RNA methyltransferase subunit Nop5
3	192494	199280	6786	Strong	Resistance, Pathogenic, Symbiosis	Gipsy	10	3	Class I SAM-dependent methyltransferase Helix-turn-helix domain-containing protein Response regulator Dimethyl sulfone monooxygenase SfnG FMN reductase AbrB/MazE/SpoVT family DNA-binding domain-containing protein PIN domain-containing protein
4	206799	214549	7750	Normal	Resistance, Symbiosis	Gipsy	13	9	Glycosyltransferase, succinoglycan biosynthesis protein GDP-mannose 4,6-dehydratase Predicted transcriptional regulator with C-terminal CBS domain Ferredoxin--nitrite/sulfite reductase
5	517500	537500	20000	39.497		Alien_Hunter	32	26	SAM-dependent methyltransferase Winged helix-turn-helix domain-containing protein Type IV pilin N-terminal domain-containing protein MarR family transcriptional regulator Phage integrase Type IV pilin N-terminal domain-containing protein
6	655000	665000	10000	57.509		Alien_Hunter	17	16	Tyrosine-type recombinase/integrase
7	697500	727500	30000	45.852		Alien_Hunter	36	23	Inner membrane protein YrbG Signal-transducing histidine kinase Phage N-6-adenine-methyltransferase Zinc metalloprotease Type I restriction-modification system, restriction subunit R Type I restriction-modification system, specificity subunit S Type I restriction-modification system, DNA-methyltransferase subunit M Helix-turn-helix transcriptional regulator SWIM zinc finger family protein ATP-bin…
8	729400	744959	15559	29.634	Resistance, Metabolic, Pathogenic, Symbiosis	Gipsy Alien_Hunter	16	4	Cystathionine gamma-lyase D-3-phosphoglycerate dehydrogenase Seryl-tRNA synthetase Glucoamylase Glycerol-3-phosphate ABC transporter, ATP-binding protein UgpC (2) Amylo-alpha-1,6-glucosidase ATP-binding protein UgpC ABC transporter, permease protein 2 (maltose/g3p/polyamine/iron) Inner membrane ABC transporter permease protein YcjO Extracellular solute-binding protein TrmB family transcriptional …
9	755987	770258	14271	Normal	Metabolic, Symbiosis	Gipsy	14	6	Transcriptional regulator Lead, cadmium, zinc and mercury transporting ATPase F420-dependent glucose-6-phosphate dehydrogenase Acetoin dehydrogenase E1 component alpha-subunit Acetoin dehydrogenase E1 component beta-subunit NAD(+)/NADH kinase Dihydrolipoamide acetyltransferase component of pyruvate dehydrogenase complex Low-affinity inorganic phosphate transporter
10	966569	988737	22168	Normal	Pathogenic, Resistance	Gipsy	25	12	OsmC family protein TrmB family transcriptional regulator aldolase PRC-barrel domain containing protein cytochrome b/b6 domain-containing protein Formate dehydrogenase-O, iron-sulfur subunit Formate dehydrogenase-O, major subunit molecular chaperone TorD family protein Tungsten-containing aldehyde:ferredoxin oxidoreductase PAS domain S-box protein Metallo-beta-lactamase superfamily NAD(P)HX epime…
11	992464	1007785	15321	Normal	Metabolic	Gipsy	18	6	ABC transporter, permease protein 2 ABC transporter, permease protein 1 ABC transporter, ATP-binding protein BMP family ABC transporter substrate-binding protein Hydroxymethylpyrimidine phosphate kinase ThiD/Thiamin-phosphate synthase ThiN Thiaminase II Thiazole biosynthetic enzyme Thi4 MOSC domain-containing protein YegS/Rv2252/BmrU family lipid kinase Mannonate dehydratase Sulfate permease, Trk…
12	1108805	1120239	11434	Normal	Pathogenic, Symbiosis	Gipsy	14	8	GNAT family N-acetyltransferase Taurine--pyruvate aminotransferase Glycosyl transferase UDP-2,3-diacetamido-2,3-dideoxy-D-glucuronic acid 2-epimerase Glycosyl transferase, group 2 family protein UDP-glucose 6-dehydrogenase
13	1215000	1255000	40000	28.12		Alien_Hunter	46	19	sulfurtransferase TusA family protein (2) Sulfide:quinone oxidoreductase, Type III Cysteine desulfurase aminotransferase class V-fold PLP-dependent enzyme Cytochrome d ubiquinol oxidase subunit I Cytochrome d ubiquinol oxidase subunit II Putative sulfide reductase MBL-fold metallo-hydrolase superfamily YeeE/YedE family protein (2) sodium-dependent phosphate transporter MFS-type transporter Univer…
14	1457500	1482500	25000	59.52		Alien_Hunter	23	14	MFS transporter thioredoxin family protein transposase CRISPR/Cas system-associated exonuclease Cas4 (RecB family) Cell division control protein 6 N-6 DNA methylase DEAD/DEAH box helicase family protein HNH endonuclease ABC transporter permease
15	1513626	1527834	14208	Normal	Metabolic, Pathogenic, Resistance	Gipsy	17	8	metal-dependent hydrolase YcfH Glycerophosphoryl diester phosphodiesterase Glycerol-3-phosphate ABC transporter sugar ABC transporter permease Glycerol-3-phosphate ABC transporter, permease protein UgpE Glycerol-3-phosphate ABC transporter, ATP-binding protein UgpC DoxX family membrane protein Sodium/hydrogen exchanger family protein Halorhodopsin
16	1845000	1852500	7500	25.657		Alien_Hunter	10	3	H/ACA ribonucleoprotein complex subunit CBF5 transcriptional regulator Long-chain-fatty-acid--CoA ligase universal stress protein recombinase RecA CoA-binding protein Cystathionine beta-synthase
17	2114057	2140000	25943	31.946	Resistance	Gipsy Alien_Hunter	29	19	phosphoadenosine phosphosulfate reductase family protein winged helix-turn-helix domain-containing protein twin-arginine translocation signal domain-containing protein site-specific integrase tRNA N2,N2-dimethyl(Guanine26-N2)-methyltransferase Prophage Clp protease-like protein small multidrug resistance family (SMR) protein PAS domain S-box protein type II toxin-antitoxin system RelE/ParE family…
18	2183397	2197236	13839	Normal	Metabolic, Pathogenic, Resistance, Symbiosis	Gipsy	12	3	PGF-CTERM sorting domain-containing protein UDP-glucose 4-epimerase Phosphoglucosamine mutase ABC transporter, permease protein 2 sugar ABC transporter permease ABC transporter, substrate-binding protein amylo-alpha-1,6-glucosidase Glycerol-3-phosphate ABC transporter, ATP-binding protein UgpC TrmB family transcriptional regulator
19	2257723	2277446	19723	33.295	Metabolic, Pathogenic	Gipsy Alien_Hunter	18	7	choice-of-anchor D domain-containing protein Radical SAM heme biosynthesis protein AhbD, Fe-coproporphyrin III decarboxylase Transporter, sodium/sulfate symporter family Zn-dependent protease with chaperone function Lead, cadmium, zinc and mercury transporting ATPase Arsenic resistance protein Arsenate reductase sulfite exporter TauE/SafE family protein FAD-binding oxidoreductase transcriptional …
20	2790000	2797500	7500	30.738		Alien_Hunter	14	8	site-specific integrase ArsR family transcriptional regulator putative nucleic acid-binding protein, contains PIN domain protein CopG family transcriptional regulator, ORF H1513 TrmB family transcriptional regulator Adenylate kinase
Supplementary Table 4. Genomic Islands description for Marinococcus luteus
Genomic Island	Start	End	Size (bp)	Score	Putative Function	Prediction Algorithm	# of Genes	# of Hypothetical proteins	Gene functions
1	268740	298778	30038	48.897	Pathogenicity, Symbiotic	Alien_Hunter, Gipsy	21	8	Putative restriction endonuclease Phospholipase D-like domain-containing protein Putative HNH endonuclease Putative restriction endonuclease Putative helicase related protein Putative DNA citosine methyltransferase Repair protein Modification methylase Repressor involved in DNA repair Transcriptional regulator for mannose operon Putative PTS sugar transporter subunit IIB Ascorbate transport prote…
2	308483	320869	12386	NA	Unknown	Gipsy	18	9	Putative STAS-domain containing protein Putative universal stress protein General stress protein 17M Putative MazG-like familiy protein [NTP-PPase] S-(2-succino)cysteine N-acetyltransferase ABC transporter permease Fluoroquinolones export ATP-binding protein LytTR family transcriptional regulator DNA-binding domain-containing protein NUDIX hydrolase
3	427309	441922	14613	NA	Unknown	Gipsy	18	6	Metal dependant phosphoesterase Putative energy-coupling factor transporter transmembrane protein EcfT Putative HMP/thiamine import ATP-binding protein YkoD Putative cell division protein FtsQ Putative MurR/RpiR family transcriptional regulator HTH-type transcriptional activator RhaR HTH-type transcriptional regulator AdhR Putative oxidoreductase/MSMEI_2347 Glyoxal reductase Putative zinc-binding…
4	1285000	1342500	57500	30.647	Unknown	Alien_Hunter, Gipsy	68	34	Tyrosine-protein phosphatase YwqE O-antigen ligase family protein Putative teichuronic acid biosynthesis glycosyltransferase TuaC IS30 family transposase Putative polysaccharide pyruvyl transferase family protein Putative oligosaccharide flippase family protein Putative glycosyl transferase Peptidoglycan-binding protein Helix-turn-helix domain-containing protein Putative helix-turn-helix domain-c…
5	1380000	1405000	25000	20.498	Unknown	Alien_Hunter	22	5	Homoserine O-acetyltransferase Putative EAL-domain containing protein YkuI GTPase Era Putative ABC transporter ATP-binding protein YmlA L-threonine 3-dehydrogenase Chemotaxis protein CheV ATP-dependent RNA helicase DbpA Ribonuclease H-like domain containing protein UPF0398 protein YpsA Cell cycle protein GpsB 14.7 kDa ribonuclease H-like protein Ribosomal RNA large subunit methyltransferase K/L C…
6	1593859	1610000	16141	40.353	Resistance	Alien_Hunter, Gipsy	16	4	Transposon Tn3 resolvase Putative recombinase family protein TIR domain-containing protein Helix-turn-helix transcripcional regulator 2-succinyl-6-hydroxy-2, 4-cyclohexadiene-1-carboxylate synthase Excinuclease ABC subunit C Arginine--tRNA ligase Arginine--tRNA ligase MFS transporter Antitoxin RelJ Toxin YoeB NAD(P)/FAD-dependent oxidoreductase
7	1877089	1900000	22911	20.047	Resistance	Alien_Hunter, Gipsy	27	10	TetR/AcrR family transcriptional regulator MFS transporter HTH-type transcriptional regulator BetI Maltose O-acetyltransferase Putative protase YdeA Glycine betaine transporter OpuD Tn3 family transposase ISAau4 Phosphoglycolate phosphatase DinB family protein Putative isomerase YddE Translation S-layer homology domain-containing protein Peptide methionine sulfoxide reductase MsrA/MsrB Arsenical-…
8	1907905	1920470	12565	Normal	Metabolic, Pathogenicity, Resistance, Symbiotic	Gipsy	12	2	Iron-uptake system permease protein FeuB Iron-uptake system permease protein FeuC Putative siderophore transport system ATP-binding protein YusV Putative siderophore-binding lipoprotein YfiY Putative siderophore-binding lipoprotein YfiY Putative nitrous oxide reductase accessory protein NosL Putative ABC transporter binding protein NosD Nitrous oxide reductase accessory protein NosL ABC transport…
9	2077690	2092500	14810	49.313	Unknown	Alien_Hunter, Gipsy	11	3	SMI1/KNR4 family protein HNH endonuclease ATP-binding protein Dynamin family protein GTPase Der UPF0761 membrane protein YihY Na-translocating system protein MpsC family protein Na-translocating system protein MpsC family protein
10	2154096	2171409	17313	Normal	Metabolic, Pathogenicity, Resistance, Symbiotic	Gipsy	16	1	Hydroxymethylglutaryl-CoA lyase YngG Succinyl-CoA--L-malate CoA-transferase beta subunit Putative L-lactate dehydrogenase operon regulatory protein 3-dehydroquinate dehydratase Inosose isomerase Acetolactate synthase large subunit Starvation sensing protein RspB Sulfoacetaldehyde dehydrogenase Shikimate kinase HTH-type transcriptional regulator DegA Putative HPr family phosphocarrier protein C4-d…
11	2471823	2482818	10995	Strong	Pathogenicity, Resistance, Symbiotic	Gipsy	10	3	Glycosyltransferase Putative transposase Putative transposase Polysaccharide biosynthesis protein Glycosyltransferase family 2 protein Purine efflux pump PbuE Isoprimeverose transporter
12	2834662	2840700	6038	43.723	Unknown	Alien_Hunter, Gipsy	6	4	Thioredoxin domain-containing protein Recombinase family protein
13	2962500	2977500	15000	38.305	Unknown	Alien_Hunter	6	2	Peptidoglycan-binding protein Peptidoglycan-binding protein Thiosulfate sulfurtransferase GlpE Recombinase

## Sheet: CRISPR-Cas elements description
Disentangling a metabolic cross-feeding in a halophilic archaea-bacteria consortium
Nahui O. Medina-Chavez1,2*,Abigail Torres-Cerda5, Jeremy M. Chacon3, William Harcombe1,2, Susana De la Torre-Zavala4, Michael Travisano1,2,4
1 Ecology, Evolution and Behavior, University of Minnesota, St. Paul, Minnesota, USA
2 BioTechnology Institute, University of Minnesota, St. Paul, Minnesota, USA
3 University of Minnesota Supercomputing Institute, Minneapolis, MN, USA
4 Minnesota Center for the Philosophy of Science, University of Minnesota, Minneapolis, Minnesota, U.S.A.
5Instituto de Biotecnología, Universidad Autónoma de Nuevo Leon, San Nicolás de los Garza, Nuevo León, Mexico.
* Corresponding Author
E-mail: nmedinac@umn.edu
Supplementary Table 5. CRISPR-Cas Elements description for Halorubrum sp.
ID. START END LENGTH ORIENTATION CONSENSUS REPETITIVE SEQUENCE LENGTH OF						No. OF	LENGHT OF	%ID OF	%ID OF	EVIDENCE
					REPETITIONS	SPACERS	SPACERS	REPETITIONS	SPACERS	LEVEL
1 1293376	1293473	97	Fw	ATCTCGGCCGGTGCATTTTCTCG	23	1	52	95.6522	100	1
2 1368582	1368666	84	Fw	AACACTCCCGAAGCCCCAGCCGC	23	1	39	95.6522	100	1
3 2363831	2363907	76	Fw	CTCACCTCCAAAGCCCCAGCCGC	23	1	31	95.6522	100	1
4 2673408	2673496	88	Rv	CGACACCGGGTTTCCGGTGAAATG	24	1	41	91.6667	100	1
5 2726747	2726842	95	Unknown	ACCGCGACGCCCGCGACCGCCACC	24	1	48	66.6667	100	1
6 2934026	2934103	77	Fw	CGGCGATCACCTCCAAAGCCCCAG	24	1	30	100	100	1
7 2951905	2951987	82	Fw	GCGAACACAGCCAAAGCCCCAGTCGC	26	1	31	96.1539	100	1
8 3078587	3078666	79	Rv	CGGCTGGGGCTTTGGAGGTGTTC	23	1	34	95.6522	100	1
9 3171236	3171331	95	Fw	CACGGACACCACCGAAGCCCCAGCCGC	27	1	42	100	100	1

## Sheet: Biofilm genes description
Disentangling a metabolic cross-feeding in a halophilic archaea-bacteria consortium
Nahui O. Medina-Chavez1,2*,Abigail Torres-Cerda5, Jeremy M. Chacon3, William Harcombe1,2, Susana De la Torre-Zavala4, Michael Travisano1,2,4
1 Ecology, Evolution and Behavior, University of Minnesota, St. Paul, Minnesota, USA
2 BioTechnology Institute, University of Minnesota, St. Paul, Minnesota, USA
3 University of Minnesota Supercomputing Institute, Minneapolis, MN, USA
4 Minnesota Center for the Philosophy of Science, University of Minnesota, Minneapolis, Minnesota, U.S.A.
5Instituto de Biotecnología, Universidad Autónoma de Nuevo Leon, San Nicolás de los Garza, Nuevo León, Mexico.
* Corresponding Author
E-mail: nmedinac@umn.edu
Process	Halorubrum sp.	Marinococcus luteus
S Layer	3	0
Archaellin	4	-
EPS Biosynthesis	25	71
Chemotaxis and quorum sensing	7	26
Flagella	6	29
Pili	2	0
Biofilm regulation	0	4
Supplementary Table 6. Biofilm genes predicted for Halorubrum sp.
Function	Gene	Species	Protein	Access Num. (protein)	Locus tag/gene Haloruburm sp. AD140	%ID	%Query cover	E-value	Reference
S layer	Hlac_2976	Halorubrum lacusprofundi	PGF-CTERM sorting domain-containing protein	WP_015911508	HAD140_00431	0.5	0.03	0.018	(Tschitschko, 2015)
	Hlac_0412	Halorubrum lacusprofundi	PGF-CTERM sorting domain-containing protein	WP_012659653	HAD140_00299	0.2891	0.19	3e-06	(Tschitschko, 2015)
					HAD140_02655	0.3146	0.13	0.0008
Archaellin	Hlac_2557	Halorubrum lacusprofundi	Archaellin	WP_015911241	HAD140_02902/flgA1	0.5837	0.9	4e-73	(Tschitschko, 2015)
					HAD140_03114/flgA2	0.4711	0.43	3e-23
	Hlac_2824	Halorubrum lacusprofundi	PKD domain-containing protein	WP_012659208	HAD140_00329	0.3499	0.73	2e-32	(Tschitschko, 2015)
					HAD140_02342/bamB_4	0.3048	0.72	2e-21
EPS Biosynthesis	HVO_2057	Haloferax volcanii	glucose-1-phosphate thymidylyltransferase	WP_004041941	HAD140_02651/glmU_2	0.3569	0.94	2e-58	(Chilimeski, 2014)
					HAD140_00320/aglF_2	0.4	0.66	2e-51
					HAD140_02652/glmU_3	0.3116	0.93	2e-43
					HAD140_00343/glmU_1	0.3062	0.94	7e-39
					HAD140_02936/glmU_4	0.2646	0.95	2e-18
	HVO_A0216	Haloferax volcanii	N-acetyltransferase	WP_004043137	HAD140_00331/dapH_4	0.5914	0.96	5e-69	(Chilimeski, 2014)
					HAD140_00316/dapH_3	0.45	0.6	1e-23
					HAD140_00820/dapH_5	0.3917	0.62	5e-15
					HAD140_00207/dapH_2	0.3254	0.65	1e-08
					HAD140_00065/dapH_1	0.3929	0.39	9e-08
	HVO_A0217	Haloferax volcanii	DegT/DnrJ/EryC1/StrS family aminotransferase	WP_004043138	HAD140_00327/arnB_2	0.5738	0.97	7e-144	(Chilimeski, 2014)
					HAD140_00319/arnB_1	0.4195	0.93	3e-77
	HVO_A0218	Haloferax volcanii	Gfo/Idh/MocA family oxidoreductase	WP_004043139	HAD140_00328	0.5016	0.85	1e-98	(Chilimeski, 2014)
					HAD140_00318	0.3006	0.87	1e-21
					HAD140_00315/iolG_1	0.4015	0.36	1e-16
					HAD140_01825/iolG_2	0.2763	0.68	1e-07
					HAD140_02372/iolG_3	0.2559	0.53	2e-06
					HAD140_00418	0.281	0.39	2e-06
	HVO_A0219	Haloferax volcanii	nucleotide sugar dehydrogenase	WP_004043140	HAD140_00332/wecC	0.5563	0.94	3e-153	(Chilimeski, 2014)
					HAD140_01136	0.3086	0.81	6e-30
					HAD140_01505/aglM	0.328	0.85	2e-27
	HVO_A0220	Haloferax volcanii	UDP-N-acetylglucosamine 2-epimerase (non-hydrolyzing)	WP_004043141	. Gjf	0.5155	0.97	1e-107	(Chilimeski, 2014)
	HVO_A0221	Haloferax volcanii	polysaccharide deacetylase family protein	WP_004043142	HAD140_00334	0.5827	0.76	5e-113	(Chilimeski, 2014)
	HVO_A0594	Haloferax volcanii	glutamine--fructose-6-phosphate transaminase (isomerizing)	WP_004040951	HAD140_00340/glmS_1	0.555	1	0	(Chilimeski, 2014)
					HAD140_02653/glmS_3	0.5103	1	0
	HVO_A0595	Haloferax volcanii	NTP transferase domain-containing protein	WP_004040952	HAD140_02652/glmU_3	0.3927	0.96	1e-73	(Chilimeski, 2014)
					HAD140_02651/glmU_2	0.3441	0.95	6e-53
					HAD140_00343/glmU_1	0.2704	0.96	4e-35
					HAD140_00320/aglF_2	0.3408	0.55	2e-26
					HAD140_02936/glmU_4	0.2771	0.54	2e-10
Chemotaxis	HVO_1221	Haloferax volcanii	CheF family chemotaxis protein	WP_004043721	HAD140_00920/cheF1	0.5333	0.98	9e-101	(Chilimeski, 2014)
					HAD140_03093/cheY	0.246	0.8	3e-11
					HAD140_00069/cheF2_1	0.25	0.78	2e-09
	HVO_1222	Haloferax volcanii	protein-glutamate O-methyltransferase CheR	WP_004043720	HAD140_00922/cheR	0.4828	0.93	3e-79	(Chilimeski, 2014)
	HVO_1223	Haloferax volcanii	chemotaxis protein CheA	WP_004043719	HAD140_00923/cheA	0.5499	0.46	2e-137	(Chilimeski, 2014)
	HVO_1224	Haloferax volcanii	chemotaxis response regulator protein-glutamate methylesterase	WP_004043718	HAD140_02669/cheB_1	0.5494	0.9	2e-115	(Chilimeski, 2014)
					HAD140_03529/cheB_2	0.5781	0.17	5e-17
Flagella	Hlac_2564	Halorubrum lacusprofundi	flagellar accessory protein FlaC	WP_015911248	HAD140_01069/flaC	0.666	0.83	1e-165	(Wolferen, 2018)
	Hlac_2565	Halorubrum lacusprofundi	flagellin (FlaF)	WP_015911249	HAD140_01068/flaF	0.7922	0.99	6e-83	(Wolferen, 2018)
	Hlac_2566	Halorubrum lacusprofundi	flagellin (FlaG)	WP_015911250	HAD140_01067/flaG	0.8354	0.98	2e-95	(Wolferen, 2018)
	Hlac_2567	Halorubrum lacusprofundi	ATPase (FlaH)	WP_015911251	HAD140_01066/flaH	0.9639	1	1e-175	(Wolferen, 2018)
	Hlac_2568	Halorubrum lacusprofundi	type II/IV secretion system ATPase subunit (FlaI)	WP_015911252	HAD140_01065/FlaI	0.9461	1	0	(Wolferen, 2018)
	Hlac_2569	Halorubrum lacusprofundi	archaellar assembly protein FlaJ	WP_015911253	HAD140_01064/FlaJ	0.9325	1	0	(Wolferen, 2018)
Type IV Pili	HVO_0972	Haloferax volcanii	type IV pilin N-terminal domain-containing protein (PilA1)	WP_004043971	HAD140_00545	0.4636	0.62	5e-17	(Esquivel, 2013)
					HAD140_02714	0.4182	0.62	5e-17
	HVO_2062	Haloferax volcanii	type IV pilin N-terminal domain-containing protein (PilA2)	WP_004041947	HAD140_02714	0.4141	0.86	3e-23	(Esquivel, 2013)
					HAD140_00545	0.5517	0.55	2e-23
	HVO_2450	Haloferax volcanii	type IV pilin N-terminal domain-containing protein (PilA3)	WP_004042357	HAD140_02714	0.4444	0.65	2e-19	(Esquivel, 2013)
					HAD140_00545	0.4122	0.76	2e-19
	HVO_2451	Haloferax volcanii	type IV pilin N-terminal domain-containing protein (PilA4)	WP_004042359	HAD140_02714	0.4375	0.85	2e-21	(Esquivel, 2013)
					HAD140_00545	0.4722	0.67	3e-21
	HVO_A0632	Haloferax volcanii	type IV pilin N-terminal domain-containing protein (PilA5)	WP_004040985	HAD140_02714	0.4924	0.88	2e-25	(Esquivel, 2013)
					HAD140_00545	0.5542	0.53	2e-22
	HVO_A0633	Haloferax volcanii	type IV pilin N-terminal domain-containing protein (PilA6)	WP_004040986	HAD140_02714	0.487	0.73	2e-22	(Esquivel, 2013)
					HAD140_00545	0.4576	0.73	5e-21
Supplementary Table 7. Biofilm genes predicted for Marinococcus luteus
Structure/Process	Gene	Species	Protein	Accession ID	Locus tag/gene Marinococcus luteus	%ID	%Query cover	E-value	Reference
Nucleotide sugar synthesis (EPS Biosynthesis)	xylB	Marinobacter nanahiticus	Xylulose kinase (EC 2.7.1.17)	WP_004580541.1	MLAD140_00031 / xylB_1	0.317	0.97	1e-72	Athmika et al., 2021
					MLAD140_02481 / xylB_5	0.2409	0.96	2e-38
					MLAD140_00660 / xylB_2	0.2781	0.87	2e-27
	tkt	Halomonas stevensii	Transketolase (EC 2.2.1.1)	WP_016915658.1	MLAD140_01423 / tkt	0.4909	0.98	0	Athmika et al., 2021
	mak	Halomonas sp. TD01	Ribokinase (EC 2.7.1.15) / Carbohydrate kinase	WP_009723654.1	MLAD140_01190 / kdgK_2	0.291	0.98	1e-27	Athmika et al., 2021
					MLAD140_01175 / iolC	0.215	0.98	3e-17
	manB	Halomonas sp. GFAJ-1	Phosphoglucomutase (EC 5.4.2.2) Phosphomannomutase (EC 5.4.2.8)	WP_009098610.1	MLAD140_02286 /glmM	0.2918	0.88	2e-33	Athmika et al., 2021
	pgi	Halomonas zhanjiangensis	Glucose-6-phosphate isomerase (EC 5.3.1.9)	WP_018915566.1	MLAD140_00558 / pgi	0.2172	0.65	2e-06	Athmika et al., 2021
	pgm	Halomonas zhanjiangensis	Phosphoglucomutase (EC 5.4.2.2)	WP_018915565.1	MLAD140_01686 / pgcA	0.2708	0.98	2e-19	Athmika et al., 2021
					MLAD140_02286 /glmM	0.2402	0.91	2e-08
	galU	Halomonas sp. TD01	UTP--glucose-1-phosphate uridylyltransferase (EC 2.7.7.9)	WP_009721834.1	MLAD140_02435 / gtaB	0.4676	0.81	8e-76	Athmika et al., 2021
kps genes (EPS Biosynthesis)	kpsM	Halomonas zhanjiangensis	Capsular polysaccharide ABC transporter, permease protein KpsM	WP_018915541.1	MLAD140_02024 / tagG	0.246	0.86	1e-12	Athmika et al., 2021
	kpsT	Halomonas zhanjiangensis	Capsular polysaccharide ABC transporter, ATP-binding protein KpsT	WP_018915545.1	MLAD140_02023 / tagH	0.305	0.65	8e-32	Athmika et al., 2021
ATP-binding cassette (ABC) transporters (EPS Biosynthesis)	ugpC	Halomonas sp. TD01	Glycerol-3-phosphate ABC transporter, ATP-binding protein UgpC (TC 3.A.1.1.3)	WP_009722486.1	MLAD140_02600 / msmX	0.4888	0.9	2e-115	Athmika et al., 2021
		Halomonas boliviensis	Various polyols ABC transporter, substrate-binding protein	WP_007111153.1	MLAD140_01207	0.2642	0.9	5e-18	Athmika et al., 2021
	modA	Halomonas zhanjiangensis	Molybdenum ABC transporter, substrate-binding protein ModA	WP_018918757.1	MLAD140_02744 / modA	0.3435	0.86	1e-30	Athmika et al., 2021
	modB	Cronobacter sakazakii	Molybdenum ABC transporter permease protein ModB	WP_014729288.1	MLAD140_02743 / modB	0.4293	0.8	2e-38	Athmika et al., 2021
	fhuB	Halomonas sp. HAL1	Ferric hydroxamate ABC transporter (TC 3.A.1.14.3), permease component FhuB	WP_008957744.1	MLAD140_02859 / fpuB	0.3323	0.91	2e-75	Athmika et al., 2021
	fhuC	Halomonas zhanjiangensis	Ferric hydroxamate ABC transporter (TC 3.A.1.14.3), ATP-binding protein FhuC	WP_018917905.1	MLAD140_02860 / fepC	0.3787	0.92	1e-56	Athmika et al., 2021
		Halomonas zhanjiangensis	ABC-type Fe3+-siderophore transport system, periplasmic iron-binding component	WP_018917963.1	MLAD140_02471 / yfiY_4	0.4796	0.88	7e-93	Athmika et al., 2021
		Brucella spp.	ABC-type Fe3+-siderophore transport system, permease component	WP_006468290.1	MLAD140_02472 / yfiZ_2	0.5064	0.89	6e-100	Athmika et al., 2021
					MLAD140_00348 / yfiZ_1	0.4444	0.77	7e-70
					MLAD140_01989 / feuB_1	0.3811	0.87	9e-65
					MLAD140_02104 / feuB_2	0.3629	0.98	7e-69
		Halomonas zhanjiangensis	ABC-type Fe3+-siderophore transport system, permease 2 component	WP_018917965.1	MLAD140_02473 / fepG	0.4785	0.87	1e-87	Athmika et al., 2021
					MLAD140_00349 / yfhA	0.3642	0.94	1e-46
					MLAD140_01990 / feuC_1	0.3537	0.85	2e-39
		Halomonas sp. HAL1	ABC-type Fe3+-siderophore transport system, ATPase component	WP_008957818.1	MLAD140_02474 / yusV_2	0.5394	0.9	6e-107	Athmika et al., 2021
					MLAD140_00350 / fpuD_1	0.5253	0.91	1e-98
					MLAD140_02106 / fpuD_2	0.4664	0.95	5e-89
					MLAD140_01991 / yusV_1	0.4779	0.88	2e-86
		Halomonas spp.	Efflux ABC transporter, permease protein	WP_018919001.1	MLAD140_02173	0.2618	0.86	1e-15	Athmika et al., 2021
		Halomonas sp. HAL1	Efflux ABC transporter, ATP-binding protein	WP_008959451.1	MLAD140_02172 / lnrL_1	0.329	0.97	9e-50	Athmika et al., 2021
					MLAD140_02792 / drrA	0.3019	0.98	7e-46
	ugpB	Halomonas zhanjiangensis	Glycerol-3-phosphate ABC transporter, substrate-binding protein UgpB	WP_018917140.1	MLAD140_01207	0.2027	0.98	9e-12	Athmika et al., 2021
		Halomonas boliviensis	ABC transporter, permease protein 1 (cluster 1, maltose/g3p/polyamine/iron)	WP_007112787.1	MLAD140_01206	0.2991	0.78	1e-31	Athmika et al., 2021
					MLAD140_01943 / araP	0.2847	0.96	1e-29
					MLAD140_02101 / melD	0.2893	0.81	3e-29
		Halomonas stevensii	ABC transporter, permease protein 2 (cluster 1, maltose/g3p/polyamine/iron)	WP_016915111.1	MLAD140_01944 / araQ	0.2939	0.91	1e-31	Athmika et al., 2021
					MLAD140_01205 / sugB	0.2579	0.88	2e-28
					MLAD140_02528 / melC_3	0.2489	0.79	2e-23
					MLAD140_02100 / melC_2	0.2612	0.92	8e-23
		Halomonas zhanjiangensis	ABC transporter, ATP-binding protein (cluster 1, maltose/g3p/polyamine/iron); ABC transporter, ATP-binding protein (cluster 10, nitrate/sulfonate/bicarbonate)	WP_018917116.1	MLAD140_02600 / msmX	0.4708	0.68	1e-79	Athmika et al., 2021
	ybiT	Pseudomonas spp.	Bis-ABC ATPase YbiT	WP_003449774.1	MLAD140_01464 / ybiT	0.4867	0.99	0	Athmika et al., 2021
		Halomonas sp. TD01	ABC transporter, ATP-binding protein (cluster 12, methionine/phosphonates)	WP_009723790.1	MLAD140_00513 / metN	0.3186	0.96	2e-42	Athmika et al., 2021
	ugpC	Halomonas zhanjiangensis	Glycerol-3-phosphate ABC transporter, ATP-binding protein UgpC (TC 3.A.1.1.3)	WP_018917671.1	MLAD140_02600 / msmX	0.5095	0.97	8e-123	Athmika et al., 2021
		Halomonas sp. HAL1	ABC transporter, ATP-binding protein	WP_008958391.1	MLAD140_02474 / yusV_2	0.3195	0.93	7e-31	Athmika et al., 2021
	znuB	Halomonas spp.	Zinc ABC transporter, permease protein ZnuB	WP_010626358.1	MLAD140_01819 / znuB_1	0.273	0.92	2e-21	Athmika et al., 2021
	znuA	Halomonas zhanjiangensis	Zinc ABC transporter, substrate-binding protein ZnuA	WP_018917699.1	MLAD140_00443 / znuA_1	0.2342	0.84	2e-26	Athmika et al., 2021
					MLAD140_01893 / znuA_2	0.2762	0.88	2e-24
	livF	Chromohalobacter salexigens	Branched-chain amino acid ABC transporter, ATP-binding protein LivF (TC 3.A.1.4.1)	WP_011506721.1	MLAD140_01710 / ecsA	0.307	0.89	7e-27	Athmika et al., 2021
		Halomonas zhanjiangensis	Excinuclease ABC subunit A	WP_018917770.1	MLAD140_02497 / uvrA	0.585	0.99	0	Athmika et al., 2021
	pstA	Halomonas zhanjiangensis	Phosphate ABC transporter, permease protein PstA (TC 3.A.1.7.1)	WP_018919088.1	MLAD140_00805 / pstA	0.4421	0.53	1e-60	Athmika et al., 2021
	pstC	Halomonas zhanjiangensis	Phosphate ABC transporter, permease protein PstC (TC 3.A.1.7.1)	WP_018919087.1	MLAD140_00804	0.4263	0.67	5e-80	Athmika et al., 2021
	pstS	Halomonas spp.	Phosphate ABC transporter, substrate-binding protein PstS (TC 3.A.1.7.1)	WP_010627909.1	MLAD140_00803	0.3032	0.78	1e-22	Athmika et al., 2021
		Halomonas spp.	Excinuclease ABC subunit C	WP_009288006.1	MLAD140_00755 / uvrC	0.3491	0.96	6e-108	Athmika et al., 2021
	yadH	Halomonas boliviensis	Uncharacterized efflux ABC transporter, permease protein YadH	WP_007111041.1	MLAD140_02173	0.235	0.86	9e-10	Athmika et al., 2021
	yadG	Halomonas spp.	Uncharacterized efflux ABC transporter, ATP-binding protein YadG	WP_016914466.1	MLAD140_02172 / lnrL_1	0.3562	0.93	2e-53	Athmika et al., 2021
					MLAD140_02792 / drrA	0.3302	0.98	5e-46
					MLAD140_00294	0.3532	0.66	1e-38
		Halomonas sp. TD01	ABC-type Fe3+-siderophore transport system, ATPase component	WP_009721465.1	MLAD140_00350 / fpuD_1	0.4837	0.91	6e-90	Athmika et al., 2021
					MLAD140_02106 / fpuD_2	0.44	0.92	2e-83
					MLAD140_02474 / yusV_2	0.4365	0.93	1e-82
					MLAD140_01991 / yusV_1	0.4542	0.92	2e-82
					MLAD140_02860 / fepC	0.4609	0.89	3e-81
	opuA	Halomonas spp.	Glycine betaine ABC transport system, ATP-binding protein OpuAA (EC 3.6.3.32)	WP_009288359.1	MLAD140_02427 / gbuA	0.5286	0.96	2e-149	Athmika et al., 2021
	otaB	Halomonas sp. GFAJ-1	Glycine betaine ABC transporter, permease protein OtaB	WP_009100359.1	MLAD140_02428 / gbuB	0.5199	0.98	6e-86	Athmika et al., 2021
	otaC	Halomonas boliviensis	Glycine betaine ABC transporter, substrate-binding protein OtaC	WP_007113624.1	MLAD140_02429 / gbuC	0.5548	0.83	2e-51	Athmika et al., 2021
		Marinobacter algicola	ABC-type Fe3+-siderophore transport system, permease component	WP_007154648.1	MLAD140_00348 / yfiZ_1	0.4967	0.89	2e-94	Athmika et al., 2021
					MLAD140_02104 / feuB_2	0.4235	0.91	5e-77
					MLAD140_01989 / feuB_1	0.4131	0.91	2e-66
					MLAD140_02472 / yfiZ_2	0.3802	0.93	3e-64
		Halomonas boliviensis	ABC transporter, ATP-binding protein (cluster 8, B12/iron complex)	WP_007113587.1	MLAD140_02860 / fepC	0.5	0.93	2e-95	Athmika et al., 2021
					MLAD140_02474 / yusV_2	0.4941	0.89	5e-93
					MLAD140_01991 / yusV_1	0.4803	0.89	3e-87
					MLAD140_02106 / fpuD_2	0.4839	0.87	7e-85
					MLAD140_00350 / fpuD_1	0.4566	0.91	5e-84
	gsiB	Halomonas spp.	Oligopeptide transport substrate-binding protein @ Glutathione ABC transporter, substrate-binding protein GsiB	WP_016915286.1	MLAD140_00984 / dppE	0.2529	0.9	1e-20	Athmika et al., 2021
	gsiC	Halomonas zhanjiangensis	Oligopeptide transport permease protein OppB-like @ Glutathione ABC transporter, permease protein GsiC	WP_018916988.1	MLAD140_00983 / oppB	0.3485	0.99	3e-45	Athmika et al., 2021
		Halomonas spp.	ABC transporter, permease protein 2 (cluster 5, nickel/peptides/opines)	WP_016915288.1	MLAD140_00982	0.3259	0.79	4e-39	Athmika et al., 2021
	sitA	Halomonas spp.	Manganese ABC transporter, periplasmic-binding protein SitA	WP_009286156.1	MLAD140_00443 / znuA_1	0.2066	0.91	4e-13	Athmika et al., 2021
	sitB	Roseiflexus sp. RS-1	Manganese ABC transporter, ATP-binding protein SitB	WP_011957776.1	MLAD140_01818 / znuC	0.384	0.88	2e-49	Athmika et al., 2021
	sitC	Halomonas titanicae	Manganese ABC transporter, inner membrane permease protein SitC	WP_009286157.1	MLAD140_01820 / znuB_2	0.3	0.72	1e-24	Athmika et al., 2021
					MLAD140_01819 / znuB_1	0.2671	0.73	1e-16
	sitD	Halomonas spp.	Manganese ABC transporter, inner membrane permease protein SitD	WP_009286158.1	MLAD140_01819 / znuB_1	0.2526	0.91	3e-11	Athmika et al., 2021
					MLAD140_01820 / znuB_2	0.2466	0.93	8e-09
		Halomonas zhanjiangensis	ABC transporter, ATP-binding protein (cluster 12, methionine/phosphonates)	WP_018916858.1	MLAD140_00513 / metN	0.3506	0.86	8e-43	Athmika et al., 2021
	yheS	Halomonas spp.	Bis-ABC ATPase YheS	WP_016915447.1	MLAD140_03055 / yheS	0.3403	0.93	7e-99	Athmika et al., 2021
	pstS	Halomonas boliviensis	Phosphate ABC transporter, substrate-binding protein PstS (TC 3.A.1.7.1)	WP_007112290.1	MLAD140_00803	0.2585	0.76	2e-12	Athmika et al., 2021
	pstC	Halomonas zhanjiangensis	Phosphate ABC transporter, permease protein PstC (TC 3.A.1.7.1)	WP_016915477.1	MLAD140_00804	0.4027	0.57	8e-26	Athmika et al., 2021
	pstA	Halomonas smyrnensis	Phosphate ABC transporter, permease protein PstA (TC 3.A.1.7.1)	WP_016855938.1	MLAD140_00805 / pstA	0.2986	0.52	2e-32	Athmika et al., 2021
	pstB	Halomonas sp. TD01	Phosphate ABC transporter, ATP-binding protein PstB (TC 3.A.1.7.1)	WP_009723267.1	MLAD140_00806 / pstB3	0.5306	0.9	4e-99	Athmika et al., 2021
		Halomonas zhanjiangensis	ABC transporter, ATP-binding protein (cluster 5, nickel/peptides/opines) / ABC transporter, ATP-binding protein (cluster 5, nickel/peptides/opines)	WP_018916211.1	MLAD140_00981 / oppD	0.4262	0.97	9e-72	Athmika et al., 2021
		Halomonas stevensii	ABC transporter, permease protein 2 (cluster 5, nickel/peptides/opines)	WP_016913892.1	MLAD140_00982	0.3524	0.63	4e-37	Athmika et al., 2021
	oppB	Halomonas sp. TD01	Oligopeptide ABC transporter, permease protein OppB (TC 3.A.1.5.1)	WP_009724329.1	MLAD140_00983 / oppB	0.2784	0.98	3e-31	Athmika et al., 2021
		Halomonas stevensii	Excinuclease ABC subunit B	WP_016913802.1	MLAD140_02496 / uvrB	0.5922	0.98	0	Athmika et al., 2021
		Halomonas sp. GFAJ-1	Uncharacterized ABC1 family protein	WP_009099471.1	MLAD140_01522 / ubiB	0.3172	0.61	4e-30	Athmika et al., 2021
		Halomonas sp. GFAJ-1	Bis-ABC ATPase Uup	WP_009099536.1	MLAD140_03055 / yheS	0.348	0.96	8e-106	Athmika et al., 2021
					MLAD140_02875 / ettA	0.3308	0.99	3e-105
					MLAD140_01464 / ybiT	0.2871	0.81	1e-70
	dppF	Halomonas sp. GFAJ-1	Dipeptide ABC transporter, ATP-binding protein DppF (TC 3.A.1.5.2)	WP_009096376.1	MLAD140_00980 / oppF	0.4615	0.77	5e-85	Athmika et al., 2021
		Halomonas spp.	ABC transporter, ATP-binding protein (cluster 5, nickel/peptides/opines)	WP_009287009.1	MLAD140_00981 / oppD	0.459	0.89	3e-99	Athmika et al., 2021
	dppC	Halomonas boliviensis	Dipeptide ABC transporter, permease protein DppC (TC 3.A.1.5.2)	WP_007112951.1	MLAD140_00982	0.3432	0.74	3e-42	Athmika et al., 2021
		Halomonas zhanjiangensis	ABC transporter, permease protein 1 (cluster 5, nickel/peptides/opines)	WP_018917324.1	MLAD140_00983 / oppB	0.2615	0.99	5e-33	Athmika et al., 2021
	dppA	Halomonas stevensii	Dipeptide ABC transporter, substrate-binding protein DppA (TC 3.A.1.5.2)	WP_016914114.1	MLAD140_00984 / dppE	0.2327	0.9	9e-22	Athmika et al., 2021
		Halomonas sp. TD01	Methionine ABC transporter substrate-binding protein	WP_009723434.1	MLAD140_00515 / metQ	0.4163	0.9	5e-54	Athmika et al., 2021
		Halomonas sp. GFAJ-1	Methionine ABC transporter permease protein	WP_009096206.1	MLAD140_00514 / metP	0.4612	0.94	1e-39	Athmika et al., 2021
		Halomonas zhanjiangensis	Methionine ABC transporter ATP-binding protein	WP_018917224.1	MLAD140_00513 / metN	0.4622	0.95	3e-104	Athmika et al., 2021
	cydD	Halomonas sp. KM-1	Efflux ABC transporter for glutathione/L-cysteine, essential for assembly of bd-type respiratory oxidases => CydD subunit	WP_010628384.1	MLAD140_02778 / cydD	0.3297	0.93	8e-67	Athmika et al., 2021
	yehX	Halomonas spp.	Osmoprotectant ABC transporter ATP-binding subunit YehX	WP_018916242.1	MLAD140_01452 / btuD_1	0.4895	0.73	8e-81	Athmika et al., 2021
Flagellar genes		Halomonas spp.	RNA polymerase sigma factor for flagellar operon	WP_009288446.1	MLAD140_00219 / sigD	0.3636	0.93	3e-47	Athmika et al., 2021
					MLAD140_02622 / sigB	0.3139	0.93	1e-20
	cheY	Halomonas jeotgali	Chemotaxis regulator - transmits chemoreceptor signals to flagellar motor components CheY	WP_017429030.1	MLAD140_00207 / cheY_1	0.3879	0.89	4e-22	Athmika et al., 2021
	fhlB	Halomonas sp. GFAJ-1	Uncharacterized homolog of the cytoplasmic domain of flagellar protein FhlB	WP_009097778.1	MLAD140_00180 / flhB_1	0.4091	0.89	8e-17	Athmika et al., 2021
					MLAD140_00212 / flhB_2	0.4231	0.78	7e-11
	motB	Halomonas boliviensis	Flagellar motor rotation protein MotB	WP_007112057.1	MLAD140_02309 / motB	0.352	0.54	2e-16	Athmika et al., 2021
	motA	Halomonas stevensii	Flagellar motor rotation protein MotA	WP_016915733.1	MLAD140_02308 / pomA	0.2723	0.84	7e-29	Athmika et al., 2021
	flhF	Halomonas stevensii	Flagellar biosynthesis protein FlhF	WP_016915729.1	MLAD140_00214 / flhF	0.2772	0.5	7e-29	Athmika et al., 2021
	flhA	Halomonas sp. GFAJ-1	Flagellar biosynthesis protein FlhA	WP_009097742.1	MLAD140_00213 / flhA	0.446	0.92	4e-165	Athmika et al., 2021
	flhB	Halomonas spp.	Flagellar biosynthesis protein FlhB	WP_009288442.1	MLAD140_00212 / flhB_2	0.3989	0.89	3e-85	Athmika et al., 2021
	motB	Halomonas zhanjiangensis	Flagellar motor rotation protein MotB	WP_018917791.1	MLAD140_02309 / motB	0.2763	0.82	2e-08	Athmika et al., 2021
	motA	Halomonas sp. GFAJ-1	Flagellar motor rotation protein MotA	WP_009097772.1	MLAD140_02308 / pomA	0.2706	0.74	5e-15	Athmika et al., 2021
	fliE	Halomonas spp.	Flagellar hook-basal body complex protein FliE	WP_009723980.1	MLAD140_00192 / fliE	0.3333	0.66	2e-08	Athmika et al., 2021
	fliF	Halomonas sp. GFAJ-1	Flagellar M-ring protein FliF	WP_009097792.1	MLAD140_00193 / fliF	0.2423	0.95	6e-28	Athmika et al., 2021
	fliG	Halomonas zhanjiangensis	Flagellar motor switch protein FliG	WP_018917803.1	MLAD140_00194 / fliG	0.3493	0.99	7e-58	Athmika et al., 2021
	fliM	Azotobacter vinelandii	Flagellar motor switch protein FliM	WP_012700998.1	MLAD140_00205 / fliM	0.2708	0.91	1e-34	Athmika et al., 2021
	fliN	Azotobacter vinelandii	Flagellar motor switch protein FliN	WP_012700997.1	MLAD140_00206 / fliN	0.5862	0.56	1e-30	Athmika et al., 2021
	fliP	Salmonella spp.	Flagellar biosynthesis protein FliP	WP_001253410.1	MLAD140_00209 / fliP	0.5291	0.77	7e-68	Athmika et al., 2021
	fliQ	Halomonas sp. GFAJ-1	Flagellar biosynthesis protein FliQ	WP_009097813.1	MLAD140_00210 / fliQ	0.4568	0.91	3e-22	Athmika et al., 2021
	fliR	Halomonas elongata	Flagellar biosynthesis protein FliR	WP_013334124.1	MLAD140_00211 / fliR	0.2976	0.92	6e-28	Athmika et al., 2021
	flgL	Azotobacter vinelandii	Flagellar hook-associated protein FlgL	WP_012700992.1	MLAD140_02451 / flgL	0.2323	0.67	5e-10	Athmika et al., 2021
	flgK	Halomonas zhanjiangensis	Flagellar hook-associated protein FlgK	WP_018917816.1	MLAD140_02450 / flgK	0.2941	0.49	2e-21	Athmika et al., 2021
	flgG	Halomonas spp.	Flagellar basal-body rod protein FlgG	WP_007112104.1	MLAD140_00202 / flgG_1	0.3702	0.98	6e-50	Athmika et al., 2021
					MLAD140_01265 / flgG_2	0.3116	1	2e-30
	flgF	Halomonas zhanjiangensis	Flagellar basal-body rod protein FlgF	WP_018917821.1	MLAD140_01264 / flgF	0.2491	0.96	5e-12	Athmika et al., 2021
	flgC	Halomonas boliviensis	Flagellar basal-body rod protein FlgC	WP_007112108.1	MLAD140_00191 / flgC	0.449	0.99	4e-35	Athmika et al., 2021
	flgB	Halomonas zhanjiangensis	Flagellar basal-body rod protein FlgB	WP_018917825.1	MLAD140_00190 / flgB	0.3025	0.83	3e-09	Athmika et al., 2021
	motB	Halomonas stevensii	Flagellar motor rotation protein MotB	WP_016913277.1	MLAD140_02309 / motB	0.3497	0.4	5e-18	Athmika et al., 2021
	fliC	Halomonas boliviensis	Flagellin FliC	WP_007112856.1	MLAD140_01377 / flaB_1	0.4503	0.88	1e-39	Athmika et al., 2021
					MLAD140_02457 / flaC	0.3958	0.95	2e-39
					MLAD140_02456 / flaB_2	0.5037	0.9	4e-38
	flaA	Halomonas titanicae	Flagellin protein FlaA	WP_009286169.1	MLAD140_02457 / flaA	0.5	0.92	6e-36	Athmika et al., 2021
	rpoD	Halomonas sp. GFAJ-1	RNA polymerase sigma factor RpoD	WP_009100335.1	MLAD140_01810 / sigA	0.6807	0.58	2e-112	Athmika et al., 2021
	rpoN	Halomonas zhanjiangensis	RNA polymerase sigma-54 factor RpoN	WP_018915736.1	MLAD140_00472 / rpoN	0.3291	0.99	1e-69	Athmika et al., 2021
Chemotaxis	cheB	Halomonas sp. GFAJ-1	Chemotaxis response regulator protein-glutamate methylesterase CheB (EC 3.1.1.61)	WP_009097754.1	MLAD140_00216 / cheB	0.4127	0.52	4e-41	Athmika et al., 2021
	two-c	Halomonas stevensii	Signal transduction histidine kinase CheA	WP_016915718.1	MLAD140_00808 / cheA	0.3372	0.96	6e-116	Athmika et al., 2021
	cheW	Halomonas spp.	Positive regulator of CheA protein activity (CheW)	WP_009723967.1	MLAD140_00809 / cheW	0.3287	0.86	4e-24	Athmika et al., 2021
	wspE	Halomonas sp. TD01	Signal transduction histidine kinase CheA	WP_009722858.1	MLAD140_00808 / cheA	0.3221	0.79	5e-76	Athmika et al., 2021
	cheY	Halomonas zhanjiangensis	Transmits chemoreceptor signals to flagellar motor components CheY	WP_017429030.1	MLAD140_02563 / cheY	0.4326	0.95	7e-114	Athmika et al., 2021
Quorum sensing	ribA	Halomonas lutea	GTP cyclohydrolase II (EC 3.5.4.25)	WP_019019186.1	MLAD140_01609 / ribBA	0.5053	0.89	2e-62	Athmika et al., 2021
	trpE	Marinobacterium rhizophilum	Anthranilate synthase, aminase component I (EC 4.1.3.27)	WP_020682382.1	MLAD140_01556 / trpE	0.3389	0.95	2e-76	Athmika et al., 2021
	trpG	Halomonas sp. TD01	anthranilate synthase component II [EC:4.1.3.27]	WP_153843683.1	MLAD140_00903 / trpG	0.4186	0.98	3e-55	Athmika et al., 2021
	secE	Halomonas spp.	Protein translocase subunit SecE	WP_016915763.1	MLAD140_00343 / secE	0.2988	0.9	6e-53	Athmika et al., 2021
	secA	Halomonas sp. GFAJ-1	Protein translocase subunit SecA	WP_009099261.1	MLAD140_02491 / secA	0.4824	0.93	0	Athmika et al., 2021
	secG	Halomonas sp. GFAJ-1	Protein translocase membrane subunit SecG	WP_009097414.1	MLAD140_00479 / secG	0.4079	0.61	5e-09	Athmika et al., 2021
	secY	Halomonas sp. TD01	Protein translocase subunit SecY	WP_009723886.1	MLAD140_02958 / secY	0.3967	0.93	3e-104	Athmika et al., 2021
	SRP54	Halomonas spp.	Signal recognition particle protein Ffh	WP_009724080.1	MLAD140_00169 / ffh	0.5114	0.91	3e-156	Athmika et al., 2021
	ftsY	Halomonas elongata	Signal recognition particle receptor FtsY	WP_013333591.1	MLAD140_00167 / ftsY	0.4952	0.69	1e-103	Athmika et al., 2021
	yidC	Halomonas boliviensis	Inner membrane protein translocase and chaperone YidC, long form	WP_007112188.1	MLAD140_01699 / yidC2	0.3555	0.36	4e-32	Athmika et al., 2021
	hfq	Halomonas spp.	RNA-binding protein Hfq	WP_016913446.1	MLAD140_00267 / hfq	0.4675	0.92	5e-22	Athmika et al., 2021
	luxS	Halomonas sp. GFAJ-1	S-ribosylhomocysteine lyase (EC 4.4.1.21) @ Autoinducer-2 production protein LuxS	WP_009095185.1	MLAD140_00551 / luxS	0.3933	0.85	2e-33	Athmika et al., 2021
	qseC	Halomonas stevensii	Sensory histidine kinase QseC	WP_016915566.1	MLAD140_01028 / walK	0.2539	0.52	1e-20	Athmika et al., 2021
					MLAD140_01600 / resE	0.3288	0.44	4e-19
					MLAD140_00491 / arlS	0.2939	0.5	3e-18
	qseB	Halomonas sp. HAL1	Two-component system response regulator QseB	WP_008959060.1	MLAD140_00490 / arlR	0.37	0.96	1e-48	Athmika et al., 2021
					MLAD140_01027 / walR	0.3376	0.99	1e-36
	kdpE	Halomonas zhanjiangensis	DNA-binding response regulator KdpE	WP_018917432.1	MLAD140_01601 / srrA_1	0.3457	0.96	6e-46	Athmika et al., 2021
					MLAD140_01027 / walR	0.3799	0.93	9e-46
					MLAD140_00727 / phoP	0.3275	0.93	1e-41
					MLAD140_00490 / arlR	0.3377	0.93	3e-40
					MLAD140_02789 / srrA_2	0.3074	0.94	3e-35
					MLAD140_01700 / cssR	0.2809	0.95	9e-25
	ribD	Halomonas sp. HAL1	Diaminohydroxyphosphoribosylaminopyrimidine deaminase (EC 3.5.4.26) / 5-amino-6-(5-phosphoribosylamino)uracil reductase (EC 1.1.1.193)	WP_008959664.1	MLAD140_01611 / ribD	0.4242	0.93	4e-90	Athmika et al., 2021
Biofilm regulation	csrA	Halomonas spp.	csrA; carbon storage regulator	WP_007111501.1	MLAD140_02453 / csrA_2	0.5	0.87	9e-19	Athmika et al., 2021
	cpdA	Halomonas stevensii	cpdA; 3',5'-cyclic-AMP phosphodiesterase [EC:3.1.4.53]	WP_016913402.1	MLAD140_01480 / cpdA	0.3365	0.38	2e-05	Athmika et al., 2021
	uvrY	Halomonas boliviensis	uvrY; two-component system, NarL family, invasion response regulator UvrY	WP_007113220.1	MLAD140_02443 / degU	0.3026	0.96	1e-31	Athmika et al., 2021
	wspA	Halomonas zhanjiangensis	wspA; methyl-accepting chemotaxis protein WspA	WP_018917841.1	MLAD140_00962 / mcpB_1	0.2958	0.59	6e-34	Athmika et al., 2021

## Sheet: Functional Annot Halorubrum
Disentangling a metabolic cross-feeding in a halophilic archaea-bacteria consortium
Nahui O. Medina-Chavez1,2*,Abigail Torres-Cerda5, Jeremy M. Chacon3, William Harcombe1,2, Susana De la Torre-Zavala4, Michael Travisano1,2,4
1 Ecology, Evolution and Behavior, University of Minnesota, St. Paul, Minnesota, USA
2 BioTechnology Institute, University of Minnesota, St. Paul, Minnesota, USA
3 University of Minnesota Supercomputing Institute, Minneapolis, MN, USA
4 Minnesota Center for the Philosophy of Science, University of Minnesota, Minneapolis, Minnesota, U.S.A.
5Instituto de Biotecnología, Universidad Autónoma de Nuevo Leon, San Nicolás de los Garza, Nuevo León, Mexico.
* Corresponding Author	S
E-mail: nmedinac@umn.edu
Supplementary Table 8. Functional Annotation of Halorubrum sp.
Category	Subcategory	Subsystem	Role
Cofactors, Vitamins, Prosthetic Groups, Pigments	Biotin	Biotin biosynthesis	Transmembrane component BioN of energizing module of biotin ECF transporter
Cofactors, Vitamins, Prosthetic Groups, Pigments	Biotin	Biotin biosynthesis	Long-chain-fatty-acid--CoA ligase (EC 6.2.1.3)
Cofactors, Vitamins, Prosthetic Groups, Pigments	Biotin	Biotin biosynthesis	3-ketoacyl-CoA thiolase (EC 2.3.1.16)
Cofactors, Vitamins, Prosthetic Groups, Pigments	Biotin	Biotin biosynthesis	Substrate-specific component BioY of biotin ECF transporter
Cofactors, Vitamins, Prosthetic Groups, Pigments	Biotin	Biotin biosynthesis	Biotin operon repressor
Cofactors, Vitamins, Prosthetic Groups, Pigments	Biotin	Biotin biosynthesis	Biotin-protein ligase (EC 6.3.4.15)
Cofactors, Vitamins, Prosthetic Groups, Pigments	Biotin	Biotin biosynthesis	ATPase component BioM of energizing module of biotin ECF transporter
Cofactors, Vitamins, Prosthetic Groups, Pigments	Quinone cofactors	Menaquinone and Phylloquinone Biosynthesis	Naphthoate synthase (EC 4.1.3.36)
Cofactors, Vitamins, Prosthetic Groups, Pigments	Quinone cofactors	Menaquinone and Phylloquinone Biosynthesis	Menaquinone-specific isochorismate synthase (EC 5.4.4.2)
Cofactors, Vitamins, Prosthetic Groups, Pigments	Quinone cofactors	Menaquinone and Phylloquinone Biosynthesis	2-succinyl-5-enolpyruvyl-6-hydroxy-3-cyclohexene-1-carboxylic-acid synthase (EC 2.2.1.9)
Cofactors, Vitamins, Prosthetic Groups, Pigments	Quinone cofactors	Menaquinone and Phylloquinone Biosynthesis	2-heptaprenyl-1,4-naphthoquinone methyltransferase (EC 2.1.1.163)
Cofactors, Vitamins, Prosthetic Groups, Pigments	Quinone cofactors	Menaquinone and Phylloquinone Biosynthesis	O-succinylbenzoic acid--CoA ligase (EC 6.2.1.26)
Cofactors, Vitamins, Prosthetic Groups, Pigments	Quinone cofactors	Menaquinone and Phylloquinone Biosynthesis	O-succinylbenzoate synthase (EC 4.2.1.113)
Cofactors, Vitamins, Prosthetic Groups, Pigments	Quinone cofactors	Menaquinone and Phylloquinone Biosynthesis	1,4-dihydroxy-2-naphthoate polyprenyltransferase (EC 2.5.1.74)
Cofactors, Vitamins, Prosthetic Groups, Pigments	Quinone cofactors	Menaquinone and Phylloquinone Biosynthesis -- gjo	Naphthoate synthase (EC 4.1.3.36)
Cofactors, Vitamins, Prosthetic Groups, Pigments	Quinone cofactors	Menaquinone and Phylloquinone Biosynthesis -- gjo	Menaquinone-specific isochorismate synthase (EC 5.4.4.2)
Cofactors, Vitamins, Prosthetic Groups, Pigments	Quinone cofactors	Menaquinone and Phylloquinone Biosynthesis -- gjo	2-succinyl-5-enolpyruvyl-6-hydroxy-3-cyclohexene-1-carboxylic-acid synthase (EC 2.2.1.9)
Cofactors, Vitamins, Prosthetic Groups, Pigments	Quinone cofactors	Menaquinone and Phylloquinone Biosynthesis -- gjo	2-heptaprenyl-1,4-naphthoquinone methyltransferase (EC 2.1.1.163)
Cofactors, Vitamins, Prosthetic Groups, Pigments	Quinone cofactors	Menaquinone and Phylloquinone Biosynthesis -- gjo	O-succinylbenzoic acid--CoA ligase (EC 6.2.1.26)
Cofactors, Vitamins, Prosthetic Groups, Pigments	Quinone cofactors	Menaquinone and Phylloquinone Biosynthesis -- gjo	O-succinylbenzoate synthase (EC 4.2.1.113)
Cofactors, Vitamins, Prosthetic Groups, Pigments	Quinone cofactors	Menaquinone and Phylloquinone Biosynthesis -- gjo	1,4-dihydroxy-2-naphthoate polyprenyltransferase (EC 2.5.1.74)
Cofactors, Vitamins, Prosthetic Groups, Pigments	Tetrapyrroles	Heme biosynthesis orphans	Heme biosynthesis protein related to NirG
Cofactors, Vitamins, Prosthetic Groups, Pigments	Tetrapyrroles	Heme biosynthesis orphans	Heme biosynthesis protein related to NirD
Cofactors, Vitamins, Prosthetic Groups, Pigments	Tetrapyrroles	Heme biosynthesis orphans	Heme biosynthesis protein related to NirH
Cofactors, Vitamins, Prosthetic Groups, Pigments	Tetrapyrroles	Heme biosynthesis orphans	Radical SAM domain heme biosynthesis protein
Cofactors, Vitamins, Prosthetic Groups, Pigments	Tetrapyrroles	Heme biosynthesis orphans	Heme biosynthesis protein related to NirL
Cofactors, Vitamins, Prosthetic Groups, Pigments	Tetrapyrroles	Cobalamin synthesis	Cob(I)alamin adenosyltransferase (EC 2.5.1.17)
Cofactors, Vitamins, Prosthetic Groups, Pigments	Tetrapyrroles	Cobalamin synthesis	L-threonine 3-O-phosphate decarboxylase (EC 4.1.1.81)
Cofactors, Vitamins, Prosthetic Groups, Pigments	Tetrapyrroles	Cobalamin synthesis	Cobalamin synthase (EC 2.7.8.26)
Cofactors, Vitamins, Prosthetic Groups, Pigments	Tetrapyrroles	Cobalamin synthesis	Cobyric acid synthase (EC 6.3.5.10)
Cofactors, Vitamins, Prosthetic Groups, Pigments	Tetrapyrroles	Cobalamin synthesis	Cobyrinic acid A,C-diamide synthase
Cofactors, Vitamins, Prosthetic Groups, Pigments	Tetrapyrroles	Cobalamin synthesis	Nicotinate-nucleotide--dimethylbenzimidazole phosphoribosyltransferase (EC 2.4.2.21)
Cofactors, Vitamins, Prosthetic Groups, Pigments	Tetrapyrroles	Cobalamin synthesis	Adenosylcobinamide-phosphate synthase (EC 6.3.1.10)
Cofactors, Vitamins, Prosthetic Groups, Pigments	Tetrapyrroles	Heme and Siroheme Biosynthesis	Glutamyl-tRNA synthetase (EC 6.1.1.17)
Cofactors, Vitamins, Prosthetic Groups, Pigments	Tetrapyrroles	Heme and Siroheme Biosynthesis	Uroporphyrinogen-III synthase (EC 4.2.1.75)
Cofactors, Vitamins, Prosthetic Groups, Pigments	Tetrapyrroles	Heme and Siroheme Biosynthesis	Glutamate-1-semialdehyde aminotransferase (EC 5.4.3.8)
Cofactors, Vitamins, Prosthetic Groups, Pigments	Tetrapyrroles	Heme and Siroheme Biosynthesis	Precorrin-2 oxidase (EC 1.3.1.76)
Cofactors, Vitamins, Prosthetic Groups, Pigments	Tetrapyrroles	Heme and Siroheme Biosynthesis	Porphobilinogen synthase (EC 4.2.1.24)
Cofactors, Vitamins, Prosthetic Groups, Pigments	Tetrapyrroles	Heme and Siroheme Biosynthesis	Hemoprotein HemQ, essential component of heme biosynthetic pathway in Gram-positive bacteria
Cofactors, Vitamins, Prosthetic Groups, Pigments	Tetrapyrroles	Heme and Siroheme Biosynthesis	Protoporphyrinogen IX oxidase, oxygen-independent, HemG (EC 1.3.5.3)
Cofactors, Vitamins, Prosthetic Groups, Pigments	Tetrapyrroles	Heme and Siroheme Biosynthesis	Glutamyl-tRNA reductase (EC 1.2.1.70)
Cofactors, Vitamins, Prosthetic Groups, Pigments	Tetrapyrroles	Heme and Siroheme Biosynthesis	Porphobilinogen deaminase (EC 2.5.1.61)
Cofactors, Vitamins, Prosthetic Groups, Pigments	Tetrapyrroles	Heme and Siroheme Biosynthesis	Coproporphyrinogen-II methyltransferase (EC 4.1.1.37)
Cofactors, Vitamins, Prosthetic Groups, Pigments	Tetrapyrroles	Heme and Siroheme Biosynthesis	Protoporphyrinogen IX oxidase, HemF(EC 1.3.3.3)
Cofactors, Vitamins, Prosthetic Groups, Pigments	Tetrapyrroles	Heme and Siroheme Biosynthesis	Sirohydrochlorin ferrochelatase (EC 4.99.1.4)
Cofactors, Vitamins, Prosthetic Groups, Pigments	Tetrapyrroles	Coenzyme B12 biosynthesis	L-threonine 3-O-phosphate decarboxylase (EC 4.1.1.81)
Cofactors, Vitamins, Prosthetic Groups, Pigments	Tetrapyrroles	Coenzyme B12 biosynthesis	Cobalt-precorrin-6y C5-methyltransferase (EC 2.1.1.-)
Cofactors, Vitamins, Prosthetic Groups, Pigments	Tetrapyrroles	Coenzyme B12 biosynthesis	Vitamin B12 ABC transporter, permease component BtuC
Cofactors, Vitamins, Prosthetic Groups, Pigments	Tetrapyrroles	Coenzyme B12 biosynthesis	Cobyric acid synthase (EC 6.3.5.10)
Cofactors, Vitamins, Prosthetic Groups, Pigments	Tetrapyrroles	Coenzyme B12 biosynthesis	Nicotinate-nucleotide--dimethylbenzimidazole phosphoribosyltransferase (EC 2.4.2.21)
Cofactors, Vitamins, Prosthetic Groups, Pigments	Tetrapyrroles	Coenzyme B12 biosynthesis	Adenosylcobinamide-phosphate synthase (EC 6.3.1.10)
Cofactors, Vitamins, Prosthetic Groups, Pigments	Tetrapyrroles	Coenzyme B12 biosynthesis	Cob(I)alamin adenosyltransferase (EC 2.5.1.17)
Cofactors, Vitamins, Prosthetic Groups, Pigments	Tetrapyrroles	Coenzyme B12 biosynthesis	Predicted adenosylcobinamide-phosphate guanylyltransferase CobY (EC 2.7.7.62)
Cofactors, Vitamins, Prosthetic Groups, Pigments	Tetrapyrroles	Coenzyme B12 biosynthesis	Vitamin B12 ABC transporter, ATPase component BtuD
Cofactors, Vitamins, Prosthetic Groups, Pigments	Tetrapyrroles	Coenzyme B12 biosynthesis	Cobalamin synthase (EC 2.7.8.26)
Cofactors, Vitamins, Prosthetic Groups, Pigments	Tetrapyrroles	Coenzyme B12 biosynthesis	Uroporphyrinogen-III methyltransferase (EC 2.1.1.107)
Cofactors, Vitamins, Prosthetic Groups, Pigments	Tetrapyrroles	Coenzyme B12 biosynthesis	Adenosylcobinamide amidohydrolase (EC 3.5.1.90)
Cofactors, Vitamins, Prosthetic Groups, Pigments	Tetrapyrroles	Coenzyme B12 biosynthesis	Cobyrinic acid A,C-diamide synthase
Cofactors, Vitamins, Prosthetic Groups, Pigments	Tetrapyrroles	Coenzyme B12 biosynthesis	Vitamin B12 ABC transporter, B12-binding component BtuF
Cofactors, Vitamins, Prosthetic Groups, Pigments	Riboflavin, FMN, FAD	Riboflavin, FMN and FAD metabolism in plants	Molybdopterin binding motif, CinA N-terminal domain
Cofactors, Vitamins, Prosthetic Groups, Pigments	Riboflavin, FMN, FAD	Riboflavin, FMN and FAD metabolism in plants	DNA-binding HTH domain in riboflavin kinase
Cofactors, Vitamins, Prosthetic Groups, Pigments	Riboflavin, FMN, FAD	Riboflavin, FMN and FAD metabolism in plants	Multi antimicrobial extrusion protein (Na(+)/drug antiporter), MATE family of MDR efflux pumps
Cofactors, Vitamins, Prosthetic Groups, Pigments	Riboflavin, FMN, FAD	Riboflavin, FMN and FAD metabolism in plants	C-terminal domain of CinA type S
Cofactors, Vitamins, Prosthetic Groups, Pigments	Riboflavin, FMN, FAD	Riboflavin, FMN and FAD metabolism in plants	6,7-dimethyl-8-ribityllumazine synthase (EC 2.5.1.78)
Cofactors, Vitamins, Prosthetic Groups, Pigments	Riboflavin, FMN, FAD	Riboflavin, FMN and FAD metabolism in plants	Adenosine deaminase (EC 3.5.4.4), alternative form
Cofactors, Vitamins, Prosthetic Groups, Pigments	Riboflavin, FMN, FAD	Riboflavin, FMN and FAD metabolism in plants	5-amino-6-(5-phosphoribosylamino)uracil reductase (EC 1.1.1.193)
Cofactors, Vitamins, Prosthetic Groups, Pigments	Riboflavin, FMN, FAD	Riboflavin, FMN and FAD metabolism in plants	Riboflavin synthase eubacterial/eukaryotic (EC 2.5.1.9)
Cofactors, Vitamins, Prosthetic Groups, Pigments	Riboflavin, FMN, FAD	Riboflavin, FMN and FAD metabolism in plants	CTP-dependent archaeal riboflavin kinase
Cofactors, Vitamins, Prosthetic Groups, Pigments	Riboflavin, FMN, FAD	Riboflavin, FMN and FAD metabolism in plants	3,4-dihydroxy-2-butanone 4-phosphate synthase (EC 4.1.99.12)
Cofactors, Vitamins, Prosthetic Groups, Pigments	Riboflavin, FMN, FAD	Riboflavin, FMN and FAD metabolism in plants	FMN adenylyltransferase, type 3 archaeal (EC 2.7.7.2)
Cofactors, Vitamins, Prosthetic Groups, Pigments	Riboflavin, FMN, FAD	riboflavin to FAD	Riboflavin synthase eubacterial/eukaryotic (EC 2.5.1.9)
Cofactors, Vitamins, Prosthetic Groups, Pigments	Riboflavin, FMN, FAD	riboflavin to FAD	CTP-dependent archaeal riboflavin kinase
Cofactors, Vitamins, Prosthetic Groups, Pigments	Riboflavin, FMN, FAD	riboflavin to FAD	3,4-dihydroxy-2-butanone 4-phosphate synthase (EC 4.1.99.12)
Cofactors, Vitamins, Prosthetic Groups, Pigments	Riboflavin, FMN, FAD	Riboflavin, FMN and FAD metabolism	DNA-binding HTH domain in riboflavin kinase
Cofactors, Vitamins, Prosthetic Groups, Pigments	Riboflavin, FMN, FAD	Riboflavin, FMN and FAD metabolism	6,7-dimethyl-8-ribityllumazine synthase (EC 2.5.1.78)
Cofactors, Vitamins, Prosthetic Groups, Pigments	Riboflavin, FMN, FAD	Riboflavin, FMN and FAD metabolism	Adenosine deaminase (EC 3.5.4.4), alternative form
Cofactors, Vitamins, Prosthetic Groups, Pigments	Riboflavin, FMN, FAD	Riboflavin, FMN and FAD metabolism	5-amino-6-(5-phosphoribosylamino)uracil reductase (EC 1.1.1.193)
Cofactors, Vitamins, Prosthetic Groups, Pigments	Riboflavin, FMN, FAD	Riboflavin, FMN and FAD metabolism	GTP cyclohydrolase III (EC 3.5.4.29)
Cofactors, Vitamins, Prosthetic Groups, Pigments	Riboflavin, FMN, FAD	Riboflavin, FMN and FAD metabolism	CTP-dependent archaeal riboflavin kinase
Cofactors, Vitamins, Prosthetic Groups, Pigments	Riboflavin, FMN, FAD	Riboflavin, FMN and FAD metabolism	Riboflavin synthase eubacterial/eukaryotic (EC 2.5.1.9)
Cofactors, Vitamins, Prosthetic Groups, Pigments	Riboflavin, FMN, FAD	Riboflavin, FMN and FAD metabolism	3,4-dihydroxy-2-butanone 4-phosphate synthase (EC 4.1.99.12)
Cofactors, Vitamins, Prosthetic Groups, Pigments	Riboflavin, FMN, FAD	Riboflavin, FMN and FAD metabolism	FMN adenylyltransferase, type 3 archaeal (EC 2.7.7.2)
Cofactors, Vitamins, Prosthetic Groups, Pigments	Pyridoxine	Pyridoxin (Vitamin B6) Biosynthesis	Pyridoxine biosynthesis glutamine amidotransferase, synthase subunit (EC 2.4.2.-)
Cofactors, Vitamins, Prosthetic Groups, Pigments	Pyridoxine	Pyridoxin (Vitamin B6) Biosynthesis	Pyridoxine biosynthesis glutamine amidotransferase, glutaminase subunit (EC 2.4.2.-)
Cofactors, Vitamins, Prosthetic Groups, Pigments	Pyridoxine	Pyridoxin (Vitamin B6) Biosynthesis	D-3-phosphoglycerate dehydrogenase (EC 1.1.1.95)
Cofactors, Vitamins, Prosthetic Groups, Pigments	Pyridoxine	Pyridoxin (Vitamin B6) Biosynthesis	NAD-dependent glyceraldehyde-3-phosphate dehydrogenase (EC 1.2.1.12)
Cofactors, Vitamins, Prosthetic Groups, Pigments	NAD and NADP	NAD and NADP cofactor biosynthesis global	Nicotinate phosphoribosyltransferase (EC 2.4.2.11)
Cofactors, Vitamins, Prosthetic Groups, Pigments	NAD and NADP	NAD and NADP cofactor biosynthesis global	Quinolinate phosphoribosyltransferase [decarboxylating] (EC 2.4.2.19)
Cofactors, Vitamins, Prosthetic Groups, Pigments	NAD and NADP	NAD and NADP cofactor biosynthesis global	NAD kinase (EC 2.7.1.23)
Cofactors, Vitamins, Prosthetic Groups, Pigments	NAD and NADP	NAD and NADP cofactor biosynthesis global	C-terminal domain of CinA type S
Cofactors, Vitamins, Prosthetic Groups, Pigments	NAD and NADP	NAD and NADP cofactor biosynthesis global	ADP-ribose pyrophosphatase (EC 3.6.1.13)
Cofactors, Vitamins, Prosthetic Groups, Pigments	NAD and NADP	NAD and NADP cofactor biosynthesis global	NAD synthetase (EC 6.3.1.5)
Cofactors, Vitamins, Prosthetic Groups, Pigments	NAD and NADP	NAD and NADP cofactor biosynthesis global	Nicotinamide-nucleotide adenylyltransferase, NadM family (EC 2.7.7.1)
Cofactors, Vitamins, Prosthetic Groups, Pigments	NAD and NADP	NAD and NADP cofactor biosynthesis global	Kynurenine formamidase, bacterial (EC 3.5.1.9)
Cofactors, Vitamins, Prosthetic Groups, Pigments	NAD and NADP	NAD and NADP cofactor biosynthesis global	Nicotinamidase (EC 3.5.1.19)
Cofactors, Vitamins, Prosthetic Groups, Pigments	Folate and pterines	Molybdenum cofactor biosynthesis	Molybdenum cofactor biosynthesis protein MoaC
Cofactors, Vitamins, Prosthetic Groups, Pigments	Folate and pterines	Molybdenum cofactor biosynthesis	Molybdenum cofactor biosynthesis protein MoaE
Cofactors, Vitamins, Prosthetic Groups, Pigments	Folate and pterines	Molybdenum cofactor biosynthesis	Molybdopterin biosynthesis protein MoeA
Cofactors, Vitamins, Prosthetic Groups, Pigments	Folate and pterines	Molybdenum cofactor biosynthesis	DNA-binding domain of ModE
Cofactors, Vitamins, Prosthetic Groups, Pigments	Folate and pterines	Molybdenum cofactor biosynthesis	Molybdopterin-guanine dinucleotide biosynthesis protein MobA
Cofactors, Vitamins, Prosthetic Groups, Pigments	Folate and pterines	Molybdenum cofactor biosynthesis	Molybdenum cofactor biosynthesis protein MoaD
Cofactors, Vitamins, Prosthetic Groups, Pigments	Folate and pterines	Molybdenum cofactor biosynthesis	Accessory protein YqeC in selenium-dependent molybdenum hydroxylase maturation
Cofactors, Vitamins, Prosthetic Groups, Pigments	Folate and pterines	Molybdenum cofactor biosynthesis	Molybdenum cofactor biosynthesis protein MoaA
Cofactors, Vitamins, Prosthetic Groups, Pigments	Folate and pterines	Molybdenum cofactor biosynthesis	Molybdopterin-guanine dinucleotide biosynthesis protein MobB
Cofactors, Vitamins, Prosthetic Groups, Pigments	Folate and pterines	Molybdenum cofactor biosynthesis	Periplasmic molybdate-binding domain
Cofactors, Vitamins, Prosthetic Groups, Pigments	Folate and pterines	Molybdenum cofactor biosynthesis	Molybdenum cofactor biosynthesis protein MoaB
Cofactors, Vitamins, Prosthetic Groups, Pigments	Folate and pterines	Molybdenum cofactor biosynthesis	Molybdate-binding domain of ModE
Cofactors, Vitamins, Prosthetic Groups, Pigments	Folate and pterines	Folate Biosynthesis	Aminodeoxychorismate lyase (EC 4.1.3.38)
Cofactors, Vitamins, Prosthetic Groups, Pigments	Folate and pterines	Folate Biosynthesis	Folylpolyglutamate synthase (EC 6.3.2.17)
Cofactors, Vitamins, Prosthetic Groups, Pigments	Folate and pterines	Folate Biosynthesis	GTP cyclohydrolase I (EC 3.5.4.16) type 2
Cofactors, Vitamins, Prosthetic Groups, Pigments	Folate and pterines	Folate Biosynthesis	Dihydropteroate synthase (EC 2.5.1.15)
Cofactors, Vitamins, Prosthetic Groups, Pigments	Folate and pterines	Folate Biosynthesis	Alternative dihydrofolate reductase 2
Cofactors, Vitamins, Prosthetic Groups, Pigments	Folate and pterines	Folate Biosynthesis	Dihydrofolate reductase (EC 1.5.1.3)
Cofactors, Vitamins, Prosthetic Groups, Pigments	Folate and pterines	Folate Biosynthesis	Dihydrofolate synthase (EC 6.3.2.12)
Cofactors, Vitamins, Prosthetic Groups, Pigments	Folate and pterines	Folate Biosynthesis	Para-aminobenzoate synthase, aminase component (EC 2.6.1.85)
Cofactors, Vitamins, Prosthetic Groups, Pigments	Folate and pterines	Folate Biosynthesis	Thymidylate synthase (EC 2.1.1.45)
Cofactors, Vitamins, Prosthetic Groups, Pigments	Folate and pterines	Folate Biosynthesis	Para-aminobenzoate synthase, amidotransferase component (EC 2.6.1.85)
Cofactors, Vitamins, Prosthetic Groups, Pigments	Folate and pterines	5-FCL-like protein	Alcohol dehydrogenase (EC 1.1.1.1)
Cofactors, Vitamins, Prosthetic Groups, Pigments	Folate and pterines	5-FCL-like protein	Dihydrofolate reductase (EC 1.5.1.3)
Cofactors, Vitamins, Prosthetic Groups, Pigments	Folate and pterines	5-FCL-like protein	Serine hydroxymethyltransferase (EC 2.1.2.1)
Cofactors, Vitamins, Prosthetic Groups, Pigments	Folate and pterines	5-FCL-like protein	5-FCL-like protein
Cofactors, Vitamins, Prosthetic Groups, Pigments	Folate and pterines	5-FCL-like protein	Phosphoribosylglycinamide formyltransferase (EC 2.1.2.2)
Cofactors, Vitamins, Prosthetic Groups, Pigments	Folate and pterines	5-FCL-like protein	Phosphomethylpyrimidine kinase (EC 2.7.4.7)
Cofactors, Vitamins, Prosthetic Groups, Pigments	Folate and pterines	5-FCL-like protein	Succinate dehydrogenase iron-sulfur protein (EC 1.3.99.1)
Cofactors, Vitamins, Prosthetic Groups, Pigments	Folate and pterines	5-FCL-like protein	Thiaminase II (EC 3.5.99.2)
Cofactors, Vitamins, Prosthetic Groups, Pigments	Folate and pterines	5-FCL-like protein	Dihydrolipoamide dehydrogenase (EC 1.8.1.4)
Cofactors, Vitamins, Prosthetic Groups, Pigments	Folate and pterines	5-FCL-like protein	Formyltetrahydrofolate deformylase (EC 3.5.1.10)
Cofactors, Vitamins, Prosthetic Groups, Pigments	Folate and pterines	5-FCL-like protein	Isocitrate dehydrogenase [NADP] (EC 1.1.1.42)
Cofactors, Vitamins, Prosthetic Groups, Pigments	Folate and pterines	5-FCL-like protein	Formate--tetrahydrofolate ligase (EC 6.3.4.3)
Cofactors, Vitamins, Prosthetic Groups, Pigments	Folate and pterines	5-FCL-like protein	Alternative dihydrofolate reductase 2
Cofactors, Vitamins, Prosthetic Groups, Pigments	Folate and pterines	5-FCL-like protein	Methylenetetrahydrofolate dehydrogenase (NADP+) (EC 1.5.1.5)
Cofactors, Vitamins, Prosthetic Groups, Pigments	Folate and pterines	5-FCL-like protein	Thiamine-monophosphate kinase (EC 2.7.4.16)
Cofactors, Vitamins, Prosthetic Groups, Pigments	Folate and pterines	5-FCL-like protein	Thiamin-phosphate synthase ThiN (EC 2.5.1.3)
Cofactors, Vitamins, Prosthetic Groups, Pigments	Folate and pterines	5-FCL-like protein	Phosphoribosylaminoimidazolecarboxamide formyltransferase (EC 2.1.2.3)
Cofactors, Vitamins, Prosthetic Groups, Pigments	Folate and pterines	5-FCL-like protein	Dihydrolipoamide acetyltransferase component of pyruvate dehydrogenase complex (EC 2.3.1.12)
Cofactors, Vitamins, Prosthetic Groups, Pigments	Folate and pterines	Pterin carbinolamine dehydratase	Pterin-4-alpha-carbinolamine dehydratase (EC 4.2.1.96)
Cofactors, Vitamins, Prosthetic Groups, Pigments	Folate and pterines	Pterin carbinolamine dehydratase	Fumarylacetoacetate hydrolase family protein
Cofactors, Vitamins, Prosthetic Groups, Pigments	Lipoic acid	Lipoic acid metabolism	Lipoate-protein ligase A
Cofactors, Vitamins, Prosthetic Groups, Pigments	Lipoic acid	Lipoic acid metabolism	Lipoate synthase
Cofactors, Vitamins, Prosthetic Groups, Pigments	Coenzyme F420	Coenzyme F420 synthesis	Coenzyme gamma-F420-2:L-glutamate ligase
Cofactors, Vitamins, Prosthetic Groups, Pigments	Coenzyme F420	Coenzyme F420 synthesis	Coenzyme F420-1:L-glutamate ligase
Cofactors, Vitamins, Prosthetic Groups, Pigments	Coenzyme F420	Coenzyme F420 synthesis	Coenzyme F420-0:L-glutamate ligase
Cofactors, Vitamins, Prosthetic Groups, Pigments	Coenzyme F420	Coenzyme F420 synthesis	7,8-didemethyl-8-hydroxy-5-deazariboflavin synthase subunit 2
Cofactors, Vitamins, Prosthetic Groups, Pigments	Coenzyme F420	Coenzyme F420 synthesis	7,8-didemethyl-8-hydroxy-5-deazariboflavin synthase subunit 1
Cofactors, Vitamins, Prosthetic Groups, Pigments	Coenzyme F420	Coenzyme F420 synthesis	Lactyl (2) diphospho-(5')guanosine:7,8-didemethyl-8-hydroxy-5-deazariboflavin 2-phospho-L-lactate transferase
Cofactors, Vitamins, Prosthetic Groups, Pigments	Coenzyme A	Coenzyme A Biosynthesis	Pantoate kinase, archaeal (EC 2.7.1.-)
Cofactors, Vitamins, Prosthetic Groups, Pigments	Coenzyme A	Coenzyme A Biosynthesis	3-methyl-2-oxobutanoate hydroxymethyltransferase (EC 2.1.2.11)
Cofactors, Vitamins, Prosthetic Groups, Pigments	Coenzyme A	Coenzyme A Biosynthesis	Phosphopantothenate synthetase, archaeal
Cofactors, Vitamins, Prosthetic Groups, Pigments	Coenzyme A	Coenzyme A Biosynthesis	2-dehydropantoate 2-reductase (EC 1.1.1.169)
Cofactors, Vitamins, Prosthetic Groups, Pigments	Coenzyme A	Coenzyme A Biosynthesis	Ketol-acid reductoisomerase (EC 1.1.1.86)
Cofactors, Vitamins, Prosthetic Groups, Pigments	Coenzyme A	Coenzyme A Biosynthesis	Phosphopantothenoylcysteine synthetase (EC 6.3.2.5)
Cofactors, Vitamins, Prosthetic Groups, Pigments	Coenzyme A	Coenzyme A Biosynthesis	Dephospho-CoA kinase archaeal, predicted (EC 2.7.1.24)
Cofactors, Vitamins, Prosthetic Groups, Pigments	Coenzyme A	Coenzyme A Biosynthesis	Phosphopantothenoylcysteine decarboxylase (EC 4.1.1.36)
Cofactors, Vitamins, Prosthetic Groups, Pigments	Coenzyme A	Coenzyme A Biosynthesis	Phosphopantetheine adenylyltransferase, type II eukaryotic (EC 2.7.7.3)
Cell Wall and Capsule	Capsular and extracellular polysacchrides	dTDP-rhamnose synthesis	dTDP-4-dehydrorhamnose reductase (EC 1.1.1.133)
Cell Wall and Capsule	Capsular and extracellular polysacchrides	dTDP-rhamnose synthesis	dTDP-glucose 4,6-dehydratase (EC 4.2.1.46)
Cell Wall and Capsule	Capsular and extracellular polysacchrides	dTDP-rhamnose synthesis	dTDP-4-dehydrorhamnose 3,5-epimerase (EC 5.1.3.13)
Cell Wall and Capsule	Capsular and extracellular polysacchrides	dTDP-rhamnose synthesis	Glucose-1-phosphate thymidylyltransferase (EC 2.7.7.24)
Cell Wall and Capsule	Capsular and extracellular polysacchrides	Rhamnose containing glycans	UDP-glucose 4-epimerase (EC 5.1.3.2)
Cell Wall and Capsule	Capsular and extracellular polysacchrides	Rhamnose containing glycans	dTDP-4-dehydrorhamnose reductase (EC 1.1.1.133)
Cell Wall and Capsule	Capsular and extracellular polysacchrides	Rhamnose containing glycans	dTDP-glucose 4,6-dehydratase (EC 4.2.1.46)
Cell Wall and Capsule	Capsular and extracellular polysacchrides	Rhamnose containing glycans	dTDP-4-dehydrorhamnose 3,5-epimerase (EC 5.1.3.13)
Cell Wall and Capsule	Capsular and extracellular polysacchrides	Rhamnose containing glycans	Glucose-1-phosphate thymidylyltransferase (EC 2.7.7.24)
Cell Wall and Capsule	Capsular and extracellular polysacchrides	Sialic Acid Metabolism	Glucosamine-1-phosphate N-acetyltransferase (EC 2.3.1.157)
Cell Wall and Capsule	Capsular and extracellular polysacchrides	Sialic Acid Metabolism	Glucosamine--fructose-6-phosphate aminotransferase [isomerizing] (EC 2.6.1.16)
Cell Wall and Capsule	Capsular and extracellular polysacchrides	Sialic Acid Metabolism	Phosphoglucosamine mutase (EC 5.4.2.10)
Cell Wall and Capsule	Capsular and extracellular polysacchrides	Sialic Acid Metabolism	N-acetylglucosamine-1-phosphate uridyltransferase (EC 2.7.7.23)
Cell Wall and Capsule	Capsular and extracellular polysacchrides	Sialic Acid Metabolism	UDP-N-acetylglucosamine 2-epimerase (EC 5.1.3.14)
Cell Wall and Capsule	Cell Wall and Capsule - no subcategory	UDP-N-acetylmuramate from Fructose-6-phosphate Biosynthesis	Glucosamine-1-phosphate N-acetyltransferase (EC 2.3.1.157)
Cell Wall and Capsule	Cell Wall and Capsule - no subcategory	UDP-N-acetylmuramate from Fructose-6-phosphate Biosynthesis	Glucosamine--fructose-6-phosphate aminotransferase [isomerizing] (EC 2.6.1.16)
Cell Wall and Capsule	Cell Wall and Capsule - no subcategory	UDP-N-acetylmuramate from Fructose-6-phosphate Biosynthesis	Phosphoglucosamine mutase (EC 5.4.2.10)
Cell Wall and Capsule	Cell Wall and Capsule - no subcategory	UDP-N-acetylmuramate from Fructose-6-phosphate Biosynthesis	N-acetylglucosamine-1-phosphate uridyltransferase (EC 2.7.7.23)
Cell Wall and Capsule	Cell Wall and Capsule - no subcategory	YjeE	NAD(P)HX epimerase
Cell Wall and Capsule	Cell Wall and Capsule - no subcategory	YjeE	NAD(P)HX dehydratase
Virulence, Disease and Defense	Resistance to antibiotics and toxic compounds	Copper homeostasis	Multicopper oxidase
Virulence, Disease and Defense	Resistance to antibiotics and toxic compounds	Copper homeostasis	Copper-translocating P-type ATPase (EC 3.6.3.4)
Virulence, Disease and Defense	Resistance to antibiotics and toxic compounds	Cobalt-zinc-cadmium resistance	Cobalt-zinc-cadmium resistance protein
Virulence, Disease and Defense	Resistance to antibiotics and toxic compounds	Cobalt-zinc-cadmium resistance	Cobalt-zinc-cadmium resistance protein CzcA
Virulence, Disease and Defense	Resistance to antibiotics and toxic compounds	Cobalt-zinc-cadmium resistance	Probable Co/Zn/Cd efflux system membrane fusion protein
Virulence, Disease and Defense	Resistance to antibiotics and toxic compounds	Cobalt-zinc-cadmium resistance	Cation efflux system protein CusA
Virulence, Disease and Defense	Resistance to antibiotics and toxic compounds	Resistance to fluoroquinolones	DNA gyrase subunit B (EC 5.99.1.3)
Virulence, Disease and Defense	Resistance to antibiotics and toxic compounds	Resistance to fluoroquinolones	DNA gyrase subunit A (EC 5.99.1.3)
Virulence, Disease and Defense	Resistance to antibiotics and toxic compounds	Arsenic resistance	Arsenical-resistance protein ACR3
Virulence, Disease and Defense	Resistance to antibiotics and toxic compounds	Arsenic resistance	Arsenical resistance operon trans-acting repressor ArsD
Virulence, Disease and Defense	Resistance to antibiotics and toxic compounds	Arsenic resistance	Arsenical resistance operon repressor
Virulence, Disease and Defense	Resistance to antibiotics and toxic compounds	Arsenic resistance	Arsenical pump-driving ATPase (EC 3.6.3.16)
Virulence, Disease and Defense	Resistance to antibiotics and toxic compounds	Arsenic resistance	Arsenate reductase (EC 1.20.4.1)
Virulence, Disease and Defense	Resistance to antibiotics and toxic compounds	Beta-lactamase	Metal-dependent hydrolases of the beta-lactamase superfamily I
Virulence, Disease and Defense	Resistance to antibiotics and toxic compounds	Multidrug Resistance Efflux Pumps	Multi antimicrobial extrusion protein (Na(+)/drug antiporter), MATE family of MDR efflux pumps
Virulence, Disease and Defense	Invasion and intracellular resistance	Listeria surface proteins: Internalin-like proteins	internalin, putative
Potassium metabolism	Potassium metabolism - no subcategory	Potassium homeostasis	Kef-type transport system 2 (probable substrate potassium), subunit 1
Potassium metabolism	Potassium metabolism - no subcategory	Potassium homeostasis	Trk system potassium uptake protein TrkA
Potassium metabolism	Potassium metabolism - no subcategory	Potassium homeostasis	Potassium efflux system KefA protein
Potassium metabolism	Potassium metabolism - no subcategory	Potassium homeostasis	Potassium uptake protein TrkH
Potassium metabolism	Potassium metabolism - no subcategory	Potassium homeostasis	Kef-type K+ transport systems (NAD-binding component fused to domain related to exopolyphosphatase)
Potassium metabolism	Potassium metabolism - no subcategory	Potassium homeostasis	Potassium channel protein
Potassium metabolism	Potassium metabolism - no subcategory	Potassium homeostasis	Kef-type transport system 2 (probable substrate potassium), subunit 2
Potassium metabolism	Potassium metabolism - no subcategory	Hyperosmotic potassium uptake	Trk system potassium uptake protein TrkA
Potassium metabolism	Potassium metabolism - no subcategory	Hyperosmotic potassium uptake	Potassium uptake protein TrkH
Miscellaneous	Miscellaneous - no subcategory	Archease	Archease
Miscellaneous	Miscellaneous - no subcategory	Phosphoglycerate mutase protein family	2,3-bisphosphoglycerate-independent phosphoglycerate mutase (EC 5.4.2.1)
Miscellaneous	Miscellaneous - no subcategory	Tungstate strays	Tungsten-containing aldehyde:ferredoxin oxidoreductase (EC 1.2.7.5)
Miscellaneous	Miscellaneous - no subcategory	Muconate lactonizing enzyme family	L-alanine-DL-glutamate epimerase
Miscellaneous	Miscellaneous - no subcategory	Muconate lactonizing enzyme family	O-succinylbenzoate synthase (EC 4.2.1.113)
Miscellaneous	Miscellaneous - no subcategory	Broadly distributed proteins not in subsystems	YrbA protein
Miscellaneous	Miscellaneous - no subcategory	Broadly distributed proteins not in subsystems	Putative oxidoreductase YncB
Phages, Prophages, Transposable elements, Plasmids	Phages, Prophages	Phage replication	Phage single stranded DNA synthesis
Phages, Prophages, Transposable elements, Plasmids	Phages, Prophages	Phage replication	Phage DNA replication protein
Phages, Prophages, Transposable elements, Plasmids	Phages, Prophages	Phage capsid proteins	Phage major capsid protein
Membrane Transport	ABC transporters	ABC transporter alkylphosphonate (TC 3.A.1.9.1)	Phosphonate ABC transporter permease protein phnE2 (TC 3.A.1.9.1)
Membrane Transport	ABC transporters	ABC transporter alkylphosphonate (TC 3.A.1.9.1)	Phosphonate ABC transporter ATP-binding protein (TC 3.A.1.9.1)
Membrane Transport	ABC transporters	ABC transporter alkylphosphonate (TC 3.A.1.9.1)	Phosphonate ABC transporter permease protein phnE1 (TC 3.A.1.9.1)
Membrane Transport	ABC transporters	ABC transporter alkylphosphonate (TC 3.A.1.9.1)	Phosphonate ABC transporter phosphate-binding periplasmic component (TC 3.A.1.9.1)
Membrane Transport	ABC transporters	ABC transporter tungstate (TC 3.A.1.6.2)	ABC-type tungstate transport system, permease protein
Membrane Transport	ABC transporters	ABC transporter tungstate (TC 3.A.1.6.2)	ABC-type tungstate transport system, periplasmic binding protein
Membrane Transport	ABC transporters	ABC transporter tungstate (TC 3.A.1.6.2)	ABC-type tungstate transport system, ATP-binding protein
Membrane Transport	ABC transporters	ABC transporter oligopeptide (TC 3.A.1.5.1)	Oligopeptide transport system permease protein OppC (TC 3.A.1.5.1)
Membrane Transport	ABC transporters	ABC transporter oligopeptide (TC 3.A.1.5.1)	Oligopeptide transport system permease protein OppB (TC 3.A.1.5.1)
Membrane Transport	ABC transporters	ABC transporter oligopeptide (TC 3.A.1.5.1)	Oligopeptide transport ATP-binding protein OppF (TC 3.A.1.5.1)
Membrane Transport	ABC transporters	ABC transporter oligopeptide (TC 3.A.1.5.1)	Oligopeptide transport ATP-binding protein OppD (TC 3.A.1.5.1)
Membrane Transport	ABC transporters	ABC transporter oligopeptide (TC 3.A.1.5.1)	Oligopeptide ABC transporter, periplasmic oligopeptide-binding protein OppA (TC 3.A.1.5.1)
Membrane Transport	ABC transporters	ABC transporter branched-chain amino acid (TC 3.A.1.4.1)	High-affinity leucine-specific transport system, periplasmic binding protein LivK (TC 3.A.1.4.1)
Membrane Transport	ABC transporters	ABC transporter branched-chain amino acid (TC 3.A.1.4.1)	High-affinity branched-chain amino acid transport system permease protein LivH (TC 3.A.1.4.1)
Membrane Transport	ABC transporters	ABC transporter branched-chain amino acid (TC 3.A.1.4.1)	Branched-chain amino acid transport ATP-binding protein LivF (TC 3.A.1.4.1)
Membrane Transport	ABC transporters	ABC transporter branched-chain amino acid (TC 3.A.1.4.1)	Branched-chain amino acid transport system permease protein LivM (TC 3.A.1.4.1)
Membrane Transport	ABC transporters	ABC transporter branched-chain amino acid (TC 3.A.1.4.1)	Branched-chain amino acid ABC transporter, amino acid-binding protein (TC 3.A.1.4.1)
Membrane Transport	ABC transporters	ABC transporter branched-chain amino acid (TC 3.A.1.4.1)	Branched-chain amino acid transport ATP-binding protein LivG (TC 3.A.1.4.1)
Membrane Transport	ABC transporters	ABC transporter dipeptide (TC 3.A.1.5.2)	Dipeptide transport system permease protein DppB (TC 3.A.1.5.2)
Membrane Transport	ABC transporters	ABC transporter dipeptide (TC 3.A.1.5.2)	Dipeptide transport system permease protein DppC (TC 3.A.1.5.2)
Membrane Transport	ABC transporters	ABC transporter dipeptide (TC 3.A.1.5.2)	Dipeptide-binding ABC transporter, periplasmic substrate-binding component (TC 3.A.1.5.2)
Membrane Transport	Protein translocation across cytoplasmic membrane	Bacterial signal recognition particle (SRP)	Signal recognition particle, subunit Ffh SRP54 (TC 3.A.5.1.1)
Membrane Transport	Protein translocation across cytoplasmic membrane	Bacterial signal recognition particle (SRP)	Signal recognition particle receptor protein FtsY (=alpha subunit) (TC 3.A.5.1.1)
Membrane Transport	Protein translocation across cytoplasmic membrane	Twin-arginine translocation system	Twin-arginine translocation protein TatC
Membrane Transport	Protein translocation across cytoplasmic membrane	Twin-arginine translocation system	Twin-arginine translocation protein TatA
Membrane Transport	Cation transporters	Magnesium transport	Magnesium and cobalt efflux protein CorC
Membrane Transport	Cation transporters	Magnesium transport	Mg/Co/Ni transporter MgtE
Membrane Transport	Cation transporters	Copper Transport System	Copper-translocating P-type ATPase (EC 3.6.3.4)
Membrane Transport	Cation transporters	Copper transport and blue copper proteins	Halocyanin
Membrane Transport	Membrane Transport - no subcategory	ECF class transporters	Transmembrane component BioN of energizing module of biotin ECF transporter
Membrane Transport	Membrane Transport - no subcategory	ECF class transporters	Substrate-specific component BioY of biotin ECF transporter
Membrane Transport	Membrane Transport - no subcategory	ECF class transporters	ATPase component BioM of energizing module of biotin ECF transporter
Membrane Transport	TRAP transporters	TRAP Transporter unknown substrate 9	TRAP-type uncharacterized transport system, fused permease component
Membrane Transport	TRAP transporters	TRAP Transporter unknown substrate 9	TRAP transporter solute receptor, TAXI family precursor
Membrane Transport	TRAP transporters	TRAP Transporter collection	TRAP-type C4-dicarboxylate transport system, large permease component
Membrane Transport	TRAP transporters	TRAP Transporter collection	TRAP-type C4-dicarboxylate transport system, periplasmic component
Membrane Transport	TRAP transporters	A TRAP transporter and a hypothetical	TRAP transporter solute receptor, unknown substrate 1
Membrane Transport	TRAP transporters	A TRAP transporter and a hypothetical	TRAP transporter, 4TM/12TM fusion protein, unknown substrate 1
Membrane Transport	TRAP transporters	A TRAP transporter and a hypothetical	DUF1850 domain-containing protein
Iron acquisition and metabolism	Iron acquisition and metabolism - no subcategory	Iron acquisition in Streptococcus	Ferric iron ABC transporter, ATP-binding protein
Iron acquisition and metabolism	Iron acquisition and metabolism - no subcategory	Iron acquisition in Streptococcus	Ferric iron ABC transporter, iron-binding protein
Iron acquisition and metabolism	Iron acquisition and metabolism - no subcategory	Iron acquisition in Streptococcus	Ferric iron ABC transporter, permease protein
RNA Metabolism	RNA processing and modification	RNA pseudouridine syntheses	tRNA pseudouridine synthase A (EC 4.2.1.70)
RNA Metabolism	RNA processing and modification	eukaryotic rRNA modification and related functions	SSU ribosomal protein S14e (S11p)
RNA Metabolism	RNA processing and modification	tRNA nucleotidyltransferase	tRNA nucleotidyltransferase, archaeal type (EC 2.7.7.21) (EC 2.7.7.25)
RNA Metabolism	RNA processing and modification	Methylthiotransferases	tRNA-i(6)A37 methylthiotransferase
RNA Metabolism	RNA processing and modification	Methylthiotransferases	tRNA N6-threonylcarbamoyladenosine 2-methylthiotransferase (putative)
RNA Metabolism	RNA processing and modification	RNA 3'-terminal phosphate cyclase	RNA-2',3'-PO4:RNA-5'-OH ligase
RNA Metabolism	RNA processing and modification	RNA methylation	tRNA:Cm32/Um32 methyltransferase
RNA Metabolism	RNA processing and modification	RNA methylation	tRNA (Guanine37-N1) -methyltransferase (EC 2.1.1.31)
RNA Metabolism	RNA processing and modification	RNA methylation	Ribosomal RNA large subunit methyltransferase E (EC 2.1.1.-)
RNA Metabolism	RNA processing and modification	RNA methylation	SSU rRNA (adenine(1518)-N(6)/adenine(1519)-N(6))-dimethyltransferase (EC 2.1.1.182)
RNA Metabolism	RNA processing and modification	Ribonuclease P archaeal and eukaryal	Ribonuclease P protein component 4 (EC 3.1.26.5)
RNA Metabolism	RNA processing and modification	Ribonuclease P archaeal and eukaryal	Ribonuclease P protein component 3 (EC 3.1.26.5)
RNA Metabolism	RNA processing and modification	Ribonuclease P archaeal and eukaryal	Ribonuclease P protein component 2 (EC 3.1.26.5)
RNA Metabolism	RNA processing and modification	Ribonuclease P archaeal and eukaryal	Ribonuclease P protein component 1 (EC 3.1.26.5)
RNA Metabolism	RNA processing and modification	Ribosome biogenesis archaeal	rRNA biogenesis protein Nop5/Nop56
RNA Metabolism	RNA processing and modification	Ribosome biogenesis archaeal	Fibrillarin
RNA Metabolism	RNA processing and modification	Ribosome biogenesis archaeal	Ribosome biogenesis protein TSR3
RNA Metabolism	RNA processing and modification	tRNA modification Bacteria	tRNA:Cm32/Um32 methyltransferase
RNA Metabolism	RNA processing and modification	tRNA modification Bacteria	Iron-sulfur cluster assembly ATPase protein SufC
RNA Metabolism	RNA processing and modification	tRNA modification Bacteria	Predicted P-loop ATPase fused to an acetyltransferase COG1444
RNA Metabolism	RNA processing and modification	tRNA modification Bacteria	Queuosine Biosynthesis QueC ATPase
RNA Metabolism	RNA processing and modification	tRNA modification Bacteria	Cysteine desulfurase (EC 2.8.1.7)
RNA Metabolism	RNA processing and modification	tRNA modification Bacteria	Queuosine Biosynthesis QueE Radical SAM
RNA Metabolism	RNA processing and modification	tRNA modification Bacteria	Queuosine biosynthesis QueD, PTPS-I
RNA Metabolism	RNA processing and modification	tRNA modification Bacteria	COG1720: Uncharacterized conserved protein
RNA Metabolism	RNA processing and modification	tRNA modification Bacteria	tRNA-i(6)A37 methylthiotransferase
RNA Metabolism	RNA processing and modification	tRNA modification Bacteria	tRNA pseudouridine 13 synthase (EC 4.2.1.-)
RNA Metabolism	RNA processing and modification	tRNA modification Bacteria	Iron-sulfur cluster assembly protein SufD
RNA Metabolism	RNA processing and modification	tRNA modification Bacteria	tRNA (Guanine37-N1) -methyltransferase (EC 2.1.1.31)
RNA Metabolism	RNA processing and modification	tRNA modification Bacteria	Cytidine deaminase (EC 3.5.4.5)
RNA Metabolism	RNA processing and modification	tRNA modification Bacteria	Cysteine desulfurase (EC 2.8.1.7), SufS subfamily
RNA Metabolism	RNA processing and modification	tRNA modification Bacteria	Iron-sulfur cluster assembly protein SufB
RNA Metabolism	RNA processing and modification	tRNA modification Bacteria	COG0613, Predicted metal-dependent phosphoesterases (PHP family)
RNA Metabolism	RNA processing and modification	tRNA modification Bacteria	tRNA pseudouridine synthase A (EC 4.2.1.70)
RNA Metabolism	RNA processing and modification	Queuosine-Archaeosine Biosynthesis	Queuosine biosynthesis QueD, PTPS-I
RNA Metabolism	RNA processing and modification	Queuosine-Archaeosine Biosynthesis	Queuosine Biosynthesis QueE Radical SAM
RNA Metabolism	RNA processing and modification	Queuosine-Archaeosine Biosynthesis	Peptidyl-prolyl cis-trans isomerase (EC 5.2.1.8)
RNA Metabolism	RNA processing and modification	Queuosine-Archaeosine Biosynthesis	Putative preQ0 transporter
RNA Metabolism	RNA processing and modification	Queuosine-Archaeosine Biosynthesis	GTP cyclohydrolase I (EC 3.5.4.16) type 2
RNA Metabolism	RNA processing and modification	Queuosine-Archaeosine Biosynthesis	archaeosine tRNA-ribosyltransferase (EC 2.4.2.-) type 2
RNA Metabolism	RNA processing and modification	Queuosine-Archaeosine Biosynthesis	Permease of the drug/metabolite transporter (DMT) superfamily
RNA Metabolism	RNA processing and modification	Queuosine-Archaeosine Biosynthesis	archaeosine tRNA-ribosyltransferase (EC 2.4.2.-) type 1
RNA Metabolism	RNA processing and modification	Queuosine-Archaeosine Biosynthesis	COG2047: Uncharacterized protein (ATP-grasp superfamily)
RNA Metabolism	RNA processing and modification	Queuosine-Archaeosine Biosynthesis	Queuosine Biosynthesis QueC ATPase
RNA Metabolism	RNA processing and modification	Ribonuclease H	Ribonuclease HI (EC 3.1.26.4)
RNA Metabolism	RNA processing and modification	Ribonuclease H	Ribonuclease HII (EC 3.1.26.4)
RNA Metabolism	RNA processing and modification	tRNA processing	Ribonuclease Z (EC 3.1.26.11)
RNA Metabolism	RNA processing and modification	tRNA processing	5-carboxymethyl uridine and 5-carboxymethyl 2-thiouridine methyltransferase
RNA Metabolism	RNA processing and modification	tRNA processing	tRNA-i(6)A37 methylthiotransferase
RNA Metabolism	RNA processing and modification	tRNA processing	tRNA pseudouridine 13 synthase (EC 4.2.1.-)
RNA Metabolism	RNA processing and modification	tRNA processing	tRNA pseudouridine synthase A (EC 4.2.1.70)
RNA Metabolism	RNA processing and modification	RNA processing orphans	2'-5' RNA ligase
RNA Metabolism	Transcription	RNA polymerase archaeal initiation factors	Transcription initiation factor B
RNA Metabolism	Transcription	RNA polymerase archaeal initiation factors	TATA-box binding protein
RNA Metabolism	Transcription	RNA polymerase archaeal initiation factors	Archaeal transcription factor E
RNA Metabolism	Transcription	RNA polymerase archaeal	DNA-directed RNA polymerase subunit K (EC 2.7.7.6)
RNA Metabolism	Transcription	RNA polymerase archaeal	DNA-directed RNA polymerase subunit H (EC 2.7.7.6)
RNA Metabolism	Transcription	RNA polymerase archaeal	DNA-directed RNA polymerase subunit B'' (EC 2.7.7.6)
RNA Metabolism	Transcription	RNA polymerase archaeal	DNA-directed RNA polymerase subunit N (EC 2.7.7.6)
RNA Metabolism	Transcription	RNA polymerase archaeal	DNA-directed RNA polymerase subunit E' (EC 2.7.7.6)
RNA Metabolism	Transcription	RNA polymerase archaeal	DNA-directed RNA polymerase subunit P (EC 2.7.7.6)
RNA Metabolism	Transcription	RNA polymerase archaeal	DNA-directed RNA polymerase subunit E''
RNA Metabolism	Transcription	RNA polymerase archaeal	DNA-directed RNA polymerase subunit A'' (EC 2.7.7.6)
RNA Metabolism	Transcription	RNA polymerase archaeal	DNA-directed RNA polymerase subunit L (EC 2.7.7.6)
RNA Metabolism	Transcription	RNA polymerase archaeal	DNA-directed RNA polymerase subunit B' (EC 2.7.7.6)
RNA Metabolism	Transcription	RNA polymerase archaeal	DNA-directed RNA polymerase subunit A' (EC 2.7.7.6)
RNA Metabolism	Transcription	RNA polymerase archaeal	DNA-directed RNA polymerase subunit D (EC 2.7.7.6)
RNA Metabolism	Transcription	RNA polymerase archaeal	DNA-directed RNA polymerase subunit F (EC 2.7.7.6)
RNA Metabolism	Transcription	Transcription elongation factors, archaeal	Transcription factor S-related protein 1
RNA Metabolism	Transcription	Transcription elongation factors, archaeal	Putative transcription antitermination protein NusG
RNA Metabolism	Transcription	Transcription elongation factors, archaeal	NusA protein homolog, archaeal
RNA Metabolism	Transcription	Transcription elongation factors, archaeal	Transcription factor S
Nucleosides and Nucleotides	Pyrimidines	pyrimidine conversions	Nucleoside diphosphate kinase (EC 2.7.4.6)
Nucleosides and Nucleotides	Pyrimidines	pyrimidine conversions	Uridine kinase (EC 2.7.1.48) [C1]
Nucleosides and Nucleotides	Pyrimidines	pyrimidine conversions	Thymidylate kinase (EC 2.7.4.9)
Nucleosides and Nucleotides	Pyrimidines	pyrimidine conversions	Uridine phosphorylase (EC 2.4.2.3)
Nucleosides and Nucleotides	Pyrimidines	pyrimidine conversions	Thioredoxin reductase (EC 1.8.1.9)
Nucleosides and Nucleotides	Pyrimidines	pyrimidine conversions	Cytidylate kinase (EC 2.7.4.25)
Nucleosides and Nucleotides	Pyrimidines	pyrimidine conversions	Bis(5'-nucleosyl)-tetraphosphatase (asymmetrical) (EC 3.6.1.17)
Nucleosides and Nucleotides	Pyrimidines	pyrimidine conversions	Thymidine kinase (EC 2.7.1.21)
Nucleosides and Nucleotides	Pyrimidines	pyrimidine conversions	5'-nucleotidase (EC 3.1.3.5)
Nucleosides and Nucleotides	Pyrimidines	pyrimidine conversions	Thymidylate synthase (EC 2.1.1.45)
Nucleosides and Nucleotides	Pyrimidines	pyrimidine conversions	Cytidine deaminase (EC 3.5.4.5)
Nucleosides and Nucleotides	Pyrimidines	pyrimidine conversions	Uracil phosphoribosyltransferase (EC 2.4.2.9)
Nucleosides and Nucleotides	Pyrimidines	pyrimidine conversions	CTP synthase (EC 6.3.4.2)
Nucleosides and Nucleotides	Pyrimidines	pyrimidine conversions	Deoxycytidine triphosphate deaminase (EC 3.5.4.13)
Nucleosides and Nucleotides	Pyrimidines	De Novo Pyrimidine Synthesis	Orotidine 5'-phosphate decarboxylase (EC 4.1.1.23)
Nucleosides and Nucleotides	Pyrimidines	De Novo Pyrimidine Synthesis	Aspartate carbamoyltransferase (EC 2.1.3.2)
Nucleosides and Nucleotides	Pyrimidines	De Novo Pyrimidine Synthesis	Dihydroorotate dehydrogenase (EC 1.3.3.1)
Nucleosides and Nucleotides	Pyrimidines	De Novo Pyrimidine Synthesis	Carbamoyl-phosphate synthase small chain (EC 6.3.5.5)
Nucleosides and Nucleotides	Pyrimidines	De Novo Pyrimidine Synthesis	Orotate phosphoribosyltransferase (EC 2.4.2.10)
Nucleosides and Nucleotides	Pyrimidines	De Novo Pyrimidine Synthesis	Aspartate carbamoyltransferase regulatory chain (PyrI)
Nucleosides and Nucleotides	Pyrimidines	De Novo Pyrimidine Synthesis	Carbamoyl-phosphate synthase large chain (EC 6.3.5.5)
Nucleosides and Nucleotides	Pyrimidines	De Novo Pyrimidine Synthesis	Uracil phosphoribosyltransferase (EC 2.4.2.9)
Nucleosides and Nucleotides	Pyrimidines	De Novo Pyrimidine Synthesis	Dihydroorotase (EC 3.5.2.3)
Nucleosides and Nucleotides	Purines	De Novo Purine Biosynthesis	Phosphoribosylamine--glycine ligase (EC 6.3.4.13)
Nucleosides and Nucleotides	Purines	De Novo Purine Biosynthesis	Amidophosphoribosyltransferase (EC 2.4.2.14)
Nucleosides and Nucleotides	Purines	De Novo Purine Biosynthesis	Ribose-phosphate pyrophosphokinase (EC 2.7.6.1)
Nucleosides and Nucleotides	Purines	De Novo Purine Biosynthesis	Phosphoribosylaminoimidazole carboxylase catalytic subunit (EC 4.1.1.21)
Nucleosides and Nucleotides	Purines	De Novo Purine Biosynthesis	Phosphoribosylglycinamide formyltransferase (EC 2.1.2.2)
Nucleosides and Nucleotides	Purines	De Novo Purine Biosynthesis	Phosphoribosylaminoimidazole-succinocarboxamide synthase (EC 6.3.2.6)
Nucleosides and Nucleotides	Purines	De Novo Purine Biosynthesis	Adenylosuccinate lyase (EC 4.3.2.2)
Nucleosides and Nucleotides	Purines	De Novo Purine Biosynthesis	IMP cyclohydrolase (EC 3.5.4.10) [alternate form]
Nucleosides and Nucleotides	Purines	De Novo Purine Biosynthesis	Phosphoribosylformylglycinamidine cyclo-ligase (EC 6.3.3.1)
Nucleosides and Nucleotides	Purines	De Novo Purine Biosynthesis	Phosphoribosylaminoimidazolecarboxamide formyltransferase (EC 2.1.2.3)
Nucleosides and Nucleotides	Purines	De Novo Purine Biosynthesis	Phosphoribosylformylglycinamidine synthase, PurS subunit (EC 6.3.5.3)
Nucleosides and Nucleotides	Purines	De Novo Purine Biosynthesis	Phosphoribosylformylglycinamidine synthase, synthetase subunit (EC 6.3.5.3)
Nucleosides and Nucleotides	Purines	De Novo Purine Biosynthesis	Phosphoribosylaminoimidazole carboxylase ATPase subunit (EC 4.1.1.21)
Nucleosides and Nucleotides	Purines	De Novo Purine Biosynthesis	Phosphoribosylformylglycinamidine synthase, glutamine amidotransferase subunit (EC 6.3.5.3)
Nucleosides and Nucleotides	Purines	Purine Utilization	Xanthine/uracil/thiamine/ascorbate permease family protein
Nucleosides and Nucleotides	Purines	Purine Utilization	Guanine deaminase (EC 3.5.4.3)
Nucleosides and Nucleotides	Purines	GMP synthase	GMP synthase [glutamine-hydrolyzing], ATP pyrophosphatase subunit (EC 6.3.5.2)
Nucleosides and Nucleotides	Purines	GMP synthase	GMP synthase [glutamine-hydrolyzing], amidotransferase subunit (EC 6.3.5.2)
Nucleosides and Nucleotides	Purines	GMP synthase	GMP synthase (EC 6.3.5.2)
Nucleosides and Nucleotides	Purines	Purine conversions	Nucleoside diphosphate kinase (EC 2.7.4.6)
Nucleosides and Nucleotides	Purines	Purine conversions	Adenylate kinase (EC 2.7.4.3)
Nucleosides and Nucleotides	Purines	Purine conversions	Adenylosuccinate synthetase (EC 6.3.4.4)
Nucleosides and Nucleotides	Purines	Purine conversions	GMP synthase [glutamine-hydrolyzing], amidotransferase subunit (EC 6.3.5.2)
Nucleosides and Nucleotides	Purines	Purine conversions	Inosine-5'-monophosphate dehydrogenase (EC 1.1.1.205)
Nucleosides and Nucleotides	Purines	Purine conversions	Adenylosuccinate lyase (EC 4.3.2.2)
Nucleosides and Nucleotides	Purines	Purine conversions	5'-nucleotidase (EC 3.1.3.5)
Nucleosides and Nucleotides	Purines	Purine conversions	GMP synthase [glutamine-hydrolyzing], ATP pyrophosphatase subunit (EC 6.3.5.2)
Nucleosides and Nucleotides	Purines	Purine conversions	Polyphosphate kinase (EC 2.7.4.1)
Nucleosides and Nucleotides	Purines	Purine conversions	Adenine phosphoribosyltransferase (EC 2.4.2.7)
Nucleosides and Nucleotides	Purines	Purine conversions	Xanthine-guanine phosphoribosyltransferase (EC 2.4.2.22)
Nucleosides and Nucleotides	Purines	Purine conversions	Putative dNTP triphosphohydrolase, Archaeal subgroup
Nucleosides and Nucleotides	Purines	Purine conversions	Guanine deaminase (EC 3.5.4.3)
Nucleosides and Nucleotides	Nucleosides and Nucleotides - no subcategory	Ribonucleotide reduction	Ribonucleotide reductase of class II (coenzyme B12-dependent) (EC 1.17.4.1)
Nucleosides and Nucleotides	Nucleosides and Nucleotides - no subcategory	Ribonucleotide reduction	Ribonucleotide reductase of class Ia (aerobic), beta subunit (EC 1.17.4.1)
Nucleosides and Nucleotides	Nucleosides and Nucleotides - no subcategory	Ribonucleotide reduction	Ribonucleotide reductase of class Ia (aerobic), alpha subunit (EC 1.17.4.1)
Nucleosides and Nucleotides	Nucleosides and Nucleotides - no subcategory	Hydantoin metabolism	N-carbamoyl-L-amino acid hydrolase (EC 3.5.1.87)
Nucleosides and Nucleotides	Nucleosides and Nucleotides - no subcategory	Hydantoin metabolism	N-methylhydantoinase B (EC 3.5.2.14)
Nucleosides and Nucleotides	Nucleosides and Nucleotides - no subcategory	Hydantoin metabolism	Beta-ureidopropionase (EC 3.5.1.6)
Nucleosides and Nucleotides	Nucleosides and Nucleotides - no subcategory	Hydantoin metabolism	N-methylhydantoinase A (EC 3.5.2.14)
Nucleosides and Nucleotides	Nucleosides and Nucleotides - no subcategory	Hydantoin metabolism	Deacetylases, including yeast histone deacetylase and acetoin utilization protein
Nucleosides and Nucleotides	Nucleosides and Nucleotides - no subcategory	dNTP triphosphohydrolase protein family	Putative dNTP triphosphohydrolase, Archaeal subgroup
Nucleosides and Nucleotides	Detoxification	Nudix proteins (nucleoside triphosphate hydrolases)	Deoxyuridine 5'-triphosphate nucleotidohydrolase (EC 3.6.1.23)
Nucleosides and Nucleotides	Detoxification	Nudix proteins (nucleoside triphosphate hydrolases)	Hypothetical nudix hydrolase YeaB
Nucleosides and Nucleotides	Detoxification	Nudix proteins (nucleoside triphosphate hydrolases)	ADP-ribose pyrophosphatase (EC 3.6.1.13)
Nucleosides and Nucleotides	Detoxification	Housecleaning nucleoside triphosphate pyrophosphatases	Deoxyuridine 5'-triphosphate nucleotidohydrolase (EC 3.6.1.23)
Nucleosides and Nucleotides	Detoxification	Housecleaning nucleoside triphosphate pyrophosphatases	5-nucleotidase SurE (EC 3.1.3.5)
Nucleosides and Nucleotides	Detoxification	Housecleaning nucleoside triphosphate pyrophosphatases	Nucleotidase YfbR, HD superfamily
Nucleosides and Nucleotides	Detoxification	Housecleaning nucleoside triphosphate pyrophosphatases	Inosine/xanthosine triphosphatase (EC 3.6.1.-)
Protein Metabolism	Protein folding	GroEL GroES	Heat shock protein GrpE
Protein Metabolism	Protein folding	GroEL GroES	Chaperone protein DnaK
Protein Metabolism	Protein folding	GroEL GroES	Chaperone protein DnaJ
Protein Metabolism	Protein folding	GroEL GroES	Thermosome subunit
Protein Metabolism	Protein folding	GroEL GroES	Heat shock protein 60 family chaperone GroEL
Protein Metabolism	Protein folding	Thermosome, archaeal	Thermosome subunit
Protein Metabolism	Protein folding	Protein chaperones	Heat shock protein GrpE
Protein Metabolism	Protein folding	Protein chaperones	Chaperone protein DnaK
Protein Metabolism	Protein folding	Protein chaperones	Chaperone protein DnaJ
Protein Metabolism	Protein biosynthesis	tRNA aminoacylation, Val	Valyl-tRNA synthetase (EC 6.1.1.9)
Protein Metabolism	Protein biosynthesis	tRNA aminoacylation, Met	Methionyl-tRNA synthetase (EC 6.1.1.10)
Protein Metabolism	Protein biosynthesis	tRNA aminoacylation, Ile	Isoleucyl-tRNA synthetase (EC 6.1.1.5)
Protein Metabolism	Protein biosynthesis	tRNA aminoacylation, Arg	Arginyl-tRNA synthetase (EC 6.1.1.19)
Protein Metabolism	Protein biosynthesis	tRNA aminoacylation, Gly	Glycyl-tRNA synthetase (EC 6.1.1.14)
Protein Metabolism	Protein biosynthesis	Translation initiation factors eukaryotic and archaeal	Translation initiation factor SUI1-related protein
Protein Metabolism	Protein biosynthesis	Translation initiation factors eukaryotic and archaeal	Eukaryotic translation initiation factor 2 gamma subunit
Protein Metabolism	Protein biosynthesis	Translation initiation factors eukaryotic and archaeal	Eukaryotic translation initiation factor 2 alpha subunit
Protein Metabolism	Protein biosynthesis	Translation initiation factors eukaryotic and archaeal	Eukaryotic translation initiation factor 6
Protein Metabolism	Protein biosynthesis	Translation initiation factors eukaryotic and archaeal	Translation initiation factor 1A
Protein Metabolism	Protein biosynthesis	Translation initiation factors eukaryotic and archaeal	Eukaryotic translation initiation factor 2 beta subunit
Protein Metabolism	Protein biosynthesis	Translation initiation factors eukaryotic and archaeal	Translation initiation factor 2
Protein Metabolism	Protein biosynthesis	Translation initiation factors eukaryotic and archaeal	Eukaryotic translation initiation factor 5A
Protein Metabolism	Protein biosynthesis	Translation initiation factors eukaryotic and archaeal	Translation initiation factor 2B alpha/beta/delta-type subunit
Protein Metabolism	Protein biosynthesis	tRNA aminoacylation, Ala	Gly-tRNA(Ala) deacylase
Protein Metabolism	Protein biosynthesis	tRNA aminoacylation, Ala	Alanyl-tRNA synthetase family protein
Protein Metabolism	Protein biosynthesis	tRNA aminoacylation, Ala	Ser-tRNA(Ala) deacylase
Protein Metabolism	Protein biosynthesis	tRNA aminoacylation, Ala	Alanyl-tRNA synthetase (EC 6.1.1.7)
Protein Metabolism	Protein biosynthesis	tRNA aminoacylation, Trp	Tryptophanyl-tRNA synthetase (EC 6.1.1.2)
Protein Metabolism	Protein biosynthesis	tRNA aminoacylation, Cys	Cysteinyl-tRNA synthetase (EC 6.1.1.16)
Protein Metabolism	Protein biosynthesis	Universal GTPases	Signal recognition particle, subunit Ffh SRP54 (TC 3.A.5.1.1)
Protein Metabolism	Protein biosynthesis	Universal GTPases	GTP-binding protein HflX
Protein Metabolism	Protein biosynthesis	Universal GTPases	GTP-binding protein, gtp1/obg family
Protein Metabolism	Protein biosynthesis	Universal GTPases	Translation elongation factor 2
Protein Metabolism	Protein biosynthesis	Universal GTPases	Signal recognition particle receptor protein FtsY (=alpha subunit) (TC 3.A.5.1.1)
Protein Metabolism	Protein biosynthesis	Universal GTPases	GTP-binding protein RBG1/RBG2
Protein Metabolism	Protein biosynthesis	Universal GTPases	GTP-binding and nucleic acid-binding protein YchF
Protein Metabolism	Protein biosynthesis	Universal GTPases	Translation elongation factor 1 alpha subunit
Protein Metabolism	Protein biosynthesis	Universal GTPases	Translation initiation factor 2
Protein Metabolism	Protein biosynthesis	Universal GTPases	GTP-binding protein EngB
Protein Metabolism	Protein biosynthesis	tRNA aminoacylation, His	Histidyl-tRNA synthetase (EC 6.1.1.21)
Protein Metabolism	Protein biosynthesis	tRNA aminoacylation, Asp and Asn	Aspartyl-tRNA(Asn) synthetase (EC 6.1.1.23)
Protein Metabolism	Protein biosynthesis	tRNA aminoacylation, Asp and Asn	Aspartyl-tRNA(Asn) amidotransferase subunit C (EC 6.3.5.6)
Protein Metabolism	Protein biosynthesis	tRNA aminoacylation, Asp and Asn	Aspartyl-tRNA(Asn) amidotransferase subunit B (EC 6.3.5.6)
Protein Metabolism	Protein biosynthesis	tRNA aminoacylation, Asp and Asn	Aspartyl-tRNA synthetase (EC 6.1.1.12)
Protein Metabolism	Protein biosynthesis	tRNA aminoacylation, Asp and Asn	Aspartyl-tRNA(Asn) amidotransferase subunit A (EC 6.3.5.6)
Protein Metabolism	Protein biosynthesis	Ribosome LSU eukaryotic and archaeal	LSU ribosomal protein L31e
Protein Metabolism	Protein biosynthesis	Ribosome LSU eukaryotic and archaeal	LSU ribosomal protein L40e
Protein Metabolism	Protein biosynthesis	Ribosome LSU eukaryotic and archaeal	LSU ribosomal protein L18Ae
Protein Metabolism	Protein biosynthesis	Ribosome LSU eukaryotic and archaeal	LSU ribosomal protein L15e
Protein Metabolism	Protein biosynthesis	Ribosome LSU eukaryotic and archaeal	LSU ribosomal protein L1e (L4p)
Protein Metabolism	Protein biosynthesis	Ribosome LSU eukaryotic and archaeal	LSU ribosomal protein L39e
Protein Metabolism	Protein biosynthesis	Ribosome LSU eukaryotic and archaeal	LSU ribosomal protein L18e
Protein Metabolism	Protein biosynthesis	Ribosome LSU eukaryotic and archaeal	LSU ribosomal protein L23e (L14p)
Protein Metabolism	Protein biosynthesis	Ribosome LSU eukaryotic and archaeal	LSU ribosomal protein L5e (L18p)
Protein Metabolism	Protein biosynthesis	Ribosome LSU eukaryotic and archaeal	LSU ribosomal protein L21e
Protein Metabolism	Protein biosynthesis	Ribosome LSU eukaryotic and archaeal	LSU ribosomal protein L7Ae
Protein Metabolism	Protein biosynthesis	Ribosome LSU eukaryotic and archaeal	LSU ribosomal protein L44e
Protein Metabolism	Protein biosynthesis	Ribosome LSU eukaryotic and archaeal	LSU ribosomal protein L8e (L2p)
Protein Metabolism	Protein biosynthesis	Ribosome LSU eukaryotic and archaeal	LSU ribosomal protein L26e (L24p)
Protein Metabolism	Protein biosynthesis	Ribosome LSU eukaryotic and archaeal	LSU ribosomal protein L12a (P1/P2)
Protein Metabolism	Protein biosynthesis	Ribosome LSU eukaryotic and archaeal	LSU ribosomal protein L10Ae (L1p)
Protein Metabolism	Protein biosynthesis	Ribosome LSU eukaryotic and archaeal	LSU ribosomal protein L13Ae (L13p)
Protein Metabolism	Protein biosynthesis	Ribosome LSU eukaryotic and archaeal	LSU ribosomal protein L3e (L3p)
Protein Metabolism	Protein biosynthesis	Ribosome LSU eukaryotic and archaeal	LSU ribosomal protein L7e (L30p)
Protein Metabolism	Protein biosynthesis	Ribosome LSU eukaryotic and archaeal	LSU ribosomal protein L19e
Protein Metabolism	Protein biosynthesis	Ribosome LSU eukaryotic and archaeal	LSU ribosomal protein L23Ae (L23p)
Protein Metabolism	Protein biosynthesis	Ribosome LSU eukaryotic and archaeal	LSU ribosomal protein L27Ae (L15p)
Protein Metabolism	Protein biosynthesis	Ribosome LSU eukaryotic and archaeal	LSU ribosomal protein L12e (L11p)
Protein Metabolism	Protein biosynthesis	Ribosome LSU eukaryotic and archaeal	LSU ribosomal protein L37Ae
Protein Metabolism	Protein biosynthesis	Ribosome LSU eukaryotic and archaeal	LSU ribosomal protein L37e
Protein Metabolism	Protein biosynthesis	Ribosome LSU eukaryotic and archaeal	LSU ribosomal protein L32e
Protein Metabolism	Protein biosynthesis	Ribosome LSU eukaryotic and archaeal	LSU ribosomal protein P0 (L10p)
Protein Metabolism	Protein biosynthesis	Ribosome LSU eukaryotic and archaeal	LSU ribosomal protein L17e (L22p)
Protein Metabolism	Protein biosynthesis	Ribosome LSU eukaryotic and archaeal	LSU ribosomal protein L24e
Protein Metabolism	Protein biosynthesis	Ribosome LSU eukaryotic and archaeal	LSU ribosomal protein L35e (L29p)
Protein Metabolism	Protein biosynthesis	Ribosome LSU eukaryotic and archaeal	LSU ribosomal protein L10e (L16p)
Protein Metabolism	Protein biosynthesis	Ribosome LSU eukaryotic and archaeal	LSU ribosomal protein L11e (L5p)
Protein Metabolism	Protein biosynthesis	Ribosome LSU eukaryotic and archaeal	LSU ribosomal protein L9e (L6p)
Protein Metabolism	Protein biosynthesis	Nucleolar protein complex	SSU ribosomal protein S14e (S11p)
Protein Metabolism	Protein biosynthesis	tRNAs	tRNA-Phe-GAA
Protein Metabolism	Protein biosynthesis	tRNAs	tRNA-Leu-CAG
Protein Metabolism	Protein biosynthesis	tRNAs	tRNA-Val-GAC
Protein Metabolism	Protein biosynthesis	tRNAs	tRNA-Leu-CAA
Protein Metabolism	Protein biosynthesis	tRNAs	tRNA-Leu-GAG
Protein Metabolism	Protein biosynthesis	tRNAs	tRNA-Ala-CGC
Protein Metabolism	Protein biosynthesis	tRNAs	tRNA-Arg-CCG
Protein Metabolism	Protein biosynthesis	tRNAs	tRNA-Ala-GGC
Protein Metabolism	Protein biosynthesis	tRNAs	tRNA-Pro-CGG
Protein Metabolism	Protein biosynthesis	tRNAs	tRNA-Gly-CCC
Protein Metabolism	Protein biosynthesis	tRNAs	tRNA-Cys-GCA
Protein Metabolism	Protein biosynthesis	tRNAs	tRNA-Val-CAC
Protein Metabolism	Protein biosynthesis	tRNAs	tRNA-Pro-GGG
Protein Metabolism	Protein biosynthesis	tRNAs	tRNA-Gly-GCC
Protein Metabolism	Protein biosynthesis	tRNAs	tRNA-Trp-CCA
Protein Metabolism	Protein biosynthesis	tRNAs	tRNA-Ser-CGA
Protein Metabolism	Protein biosynthesis	tRNAs	tRNA-Ser-GGA
Protein Metabolism	Protein biosynthesis	tRNAs	tRNA-Arg-GCG
Protein Metabolism	Protein biosynthesis	Translation elongation factors eukaryotic and archaeal	Translation elongation factor 2
Protein Metabolism	Protein biosynthesis	Translation elongation factors eukaryotic and archaeal	Eukaryotic peptide chain release factor subunit 1
Protein Metabolism	Protein biosynthesis	Translation elongation factors eukaryotic and archaeal	GTP-binding protein 1
Protein Metabolism	Protein biosynthesis	Translation elongation factors eukaryotic and archaeal	Translation elongation factor 1 alpha subunit
Protein Metabolism	Protein biosynthesis	Translation elongation factors eukaryotic and archaeal	Translation elongation factor 1 beta subunit
Protein Metabolism	Protein biosynthesis	Translation elongation factors eukaryotic and archaeal	Peptide chain release factor paralog
Protein Metabolism	Protein biosynthesis	tRNA aminoacylation, Lys	Lysyl-tRNA synthetase (class I) (EC 6.1.1.6)
Protein Metabolism	Protein biosynthesis	tRNA aminoacylation, Thr	Threonyl-tRNA synthetase (EC 6.1.1.3)
Protein Metabolism	Protein biosynthesis	tRNA aminoacylation, Pro	Prolyl-tRNA synthetase (EC 6.1.1.15), archaeal/eukaryal type
Protein Metabolism	Protein biosynthesis	Ribosome SSU eukaryotic and archaeal	SSU ribosomal protein S4e
Protein Metabolism	Protein biosynthesis	Ribosome SSU eukaryotic and archaeal	SSU ribosomal protein SAe (S2p)
Protein Metabolism	Protein biosynthesis	Ribosome SSU eukaryotic and archaeal	SSU ribosomal protein S5e (S7p)
Protein Metabolism	Protein biosynthesis	Ribosome SSU eukaryotic and archaeal	SSU ribosomal protein S6e
Protein Metabolism	Protein biosynthesis	Ribosome SSU eukaryotic and archaeal	SSU ribosomal protein S19e
Protein Metabolism	Protein biosynthesis	Ribosome SSU eukaryotic and archaeal	SSU ribosomal protein S29e (S14p)
Protein Metabolism	Protein biosynthesis	Ribosome SSU eukaryotic and archaeal	SSU ribosomal protein S27e
Protein Metabolism	Protein biosynthesis	Ribosome SSU eukaryotic and archaeal	SSU ribosomal protein S16e (S9p)
Protein Metabolism	Protein biosynthesis	Ribosome SSU eukaryotic and archaeal	SSU ribosomal protein S3e (S3p)
Protein Metabolism	Protein biosynthesis	Ribosome SSU eukaryotic and archaeal	SSU ribosomal protein S2e (S5p)
Protein Metabolism	Protein biosynthesis	Ribosome SSU eukaryotic and archaeal	SSU ribosomal protein S11e (S17p)
Protein Metabolism	Protein biosynthesis	Ribosome SSU eukaryotic and archaeal	SSU ribosomal protein S15e (S19p)
Protein Metabolism	Protein biosynthesis	Ribosome SSU eukaryotic and archaeal	SSU ribosomal protein S17e
Protein Metabolism	Protein biosynthesis	Ribosome SSU eukaryotic and archaeal	SSU ribosomal protein S20e (S10p)
Protein Metabolism	Protein biosynthesis	Ribosome SSU eukaryotic and archaeal	SSU ribosomal protein S23e (S12p)
Protein Metabolism	Protein biosynthesis	Ribosome SSU eukaryotic and archaeal	SSU ribosomal protein S14e (S11p)
Protein Metabolism	Protein biosynthesis	Ribosome SSU eukaryotic and archaeal	SSU ribosomal protein S24e
Protein Metabolism	Protein biosynthesis	Ribosome SSU eukaryotic and archaeal	SSU ribosomal protein S9e (S4p)
Protein Metabolism	Protein biosynthesis	Ribosome SSU eukaryotic and archaeal	SSU ribosomal protein S8e
Protein Metabolism	Protein biosynthesis	Ribosome SSU eukaryotic and archaeal	SSU ribosomal protein S18e (S13p)
Protein Metabolism	Protein biosynthesis	Ribosome SSU eukaryotic and archaeal	SSU ribosomal protein S15Ae (S8p)
Protein Metabolism	Protein biosynthesis	Ribosome SSU eukaryotic and archaeal	SSU ribosomal protein S3Ae
Protein Metabolism	Protein biosynthesis	Ribosome SSU eukaryotic and archaeal	SSU ribosomal protein S13e (S15p)
Protein Metabolism	Protein biosynthesis	Ribosome SSU eukaryotic and archaeal	SSU ribosomal protein S28e
Protein Metabolism	Protein biosynthesis	tRNA aminoacylation, Glu and Gln	Glutamyl-tRNA(Gln) amidotransferase subunit A (EC 6.3.5.7)
Protein Metabolism	Protein biosynthesis	tRNA aminoacylation, Glu and Gln	Glutamyl-tRNA synthetase (EC 6.1.1.17)
Protein Metabolism	Protein biosynthesis	tRNA aminoacylation, Glu and Gln	Glutamyl-tRNA(Gln) amidotransferase subunit B (EC 6.3.5.7)
Protein Metabolism	Protein biosynthesis	tRNA aminoacylation, Glu and Gln	Glutamyl-tRNA(Gln) synthetase (EC 6.1.1.24)
Protein Metabolism	Protein biosynthesis	tRNA aminoacylation, Glu and Gln	Glutamyl-tRNA(Gln) amidotransferase transferase subunit (EC 6.3.5.7)
Protein Metabolism	Protein biosynthesis	tRNA aminoacylation, Glu and Gln	Glutamyl-tRNA(Gln) amidotransferase subunit C (EC 6.3.5.7)
Protein Metabolism	Protein biosynthesis	tRNA aminoacylation, Glu and Gln	Glutamyl-tRNA(Gln) amidotransferase asparaginase subunit (EC 6.3.5.7)
Protein Metabolism	Protein biosynthesis	tRNA aminoacylation, Ser	Seryl-tRNA synthetase (EC 6.1.1.11)
Protein Metabolism	Protein biosynthesis	tRNA aminoacylation, Tyr	Tyrosyl-tRNA synthetase (EC 6.1.1.1)
Protein Metabolism	Protein biosynthesis	tRNA aminoacylation, Leu	Leucyl-tRNA synthetase (EC 6.1.1.4)
Protein Metabolism	Protein biosynthesis	tRNA aminoacylation, Phe	Phenylalanyl-tRNA synthetase alpha chain (EC 6.1.1.20)
Protein Metabolism	Protein biosynthesis	tRNA aminoacylation, Phe	Phenylalanyl-tRNA synthetase beta chain (EC 6.1.1.20)
Protein Metabolism	Protein processing and modification	Protein-L-isoaspartate O-methyltransferase	Protein-L-isoaspartate O-methyltransferase (EC 2.1.1.77)
Protein Metabolism	Protein processing and modification	Inteins	Circadian clock protein KaiC
Protein Metabolism	Protein processing and modification	Inteins	Transcription initiation factor B
Protein Metabolism	Protein processing and modification	Inteins	Ribonucleotide reductase of class II (coenzyme B12-dependent) (EC 1.17.4.1)
Protein Metabolism	Protein processing and modification	Inteins	UDP-glucose 6-dehydrogenase (EC 1.1.1.22)
Protein Metabolism	Protein processing and modification	Inteins	Archaeal DNA polymerase I (EC 2.7.7.7)
Protein Metabolism	Protein processing and modification	Inteins	intein-containing
Protein Metabolism	Protein processing and modification	Inteins	Translation initiation factor 2
Protein Metabolism	Protein processing and modification	Inteins	Phosphoenolpyruvate synthase (EC 2.7.9.2)
Protein Metabolism	Protein processing and modification	Inteins	Glucosamine--fructose-6-phosphate aminotransferase [isomerizing] (EC 2.6.1.16)
Protein Metabolism	Protein processing and modification	Inteins	Archaeal DNA polymerase II large subunit (EC 2.7.7.7)
Protein Metabolism	Protein processing and modification	Inteins	DNA replication helicase protein MCM
Protein Metabolism	Protein processing and modification	Inteins	SSU ribosomal protein S23e (S12p)
Protein Metabolism	Protein processing and modification	Inteins	DNA topoisomerase I (EC 5.99.1.2)
Protein Metabolism	Protein processing and modification	Inteins	DNA-directed RNA polymerase subunit A'' (EC 2.7.7.6)
Protein Metabolism	Protein processing and modification	Inteins	Putative ski2-type helicase MJ1124
Protein Metabolism	Protein processing and modification	Inteins	Replication factor C small subunit
Protein Metabolism	Protein processing and modification	Inteins	RNA-2',3'-PO4:RNA-5'-OH ligase
Protein Metabolism	Protein processing and modification	Peptide methionine sulfoxide reductase	Peptide methionine sulfoxide reductase MsrA (EC 1.8.4.11)
Protein Metabolism	Protein processing and modification	Peptide methionine sulfoxide reductase	Peptide methionine sulfoxide reductase MsrB (EC 1.8.4.12)
Protein Metabolism	Protein processing and modification	Rio family of protein kinases	Serine/threonine-protein kinase RIO1 (EC 2.7.11.1)
Protein Metabolism	Protein processing and modification	Modification of eukaryotic initiation factor 5A	Deoxyhypusine synthase (EC 2.5.1.46)
Protein Metabolism	Protein processing and modification	Modification of eukaryotic initiation factor 5A	Eukaryotic translation initiation factor 5A
Protein Metabolism	Protein processing and modification	Signal peptidase	Signal peptidase I (EC 3.4.21.89)
Protein Metabolism	Protein processing and modification	Signal peptidase	Signal peptidase, type IV - prepilin/preflagellin
Protein Metabolism	Protein processing and modification	G3E family of P-loop GTPases (metallocenter biosynthesis)	Putative metal chaperone, involved in Zn homeostasis, GTPase of COG0523 family
Protein Metabolism	Protein processing and modification	G3E family of P-loop GTPases (metallocenter biosynthesis)	putative periplasmic protein kinase ArgK and related GTPases of G3E family
Protein Metabolism	Protein processing and modification	G3E family of P-loop GTPases (metallocenter biosynthesis)	Methylmalonyl-CoA mutase (EC 5.4.99.2)
Protein Metabolism	Protein processing and modification	Ubiquitin-like archaeal modifier proteins (SAMPs)	HesA/MoeB/ThiF family protein, possibly E1-enzyme activating SAMPs for protein conjugation
Protein Metabolism	Protein processing and modification	Ubiquitin-like archaeal modifier proteins (SAMPs)	Ubiquitin-like small archaeal modifier protein SAMP2
Protein Metabolism	Protein degradation	Aminopeptidases (EC 3.4.11.-)	Xaa-Pro aminopeptidase (EC 3.4.11.9)
Protein Metabolism	Protein degradation	Aminopeptidases (EC 3.4.11.-)	Aminopeptidase Y (Arg, Lys, Leu preference) (EC 3.4.11.15)
Protein Metabolism	Protein degradation	Protein degradation	Aminopeptidase YpdF (MP-, MA-, MS-, AP-, NP- specific)
Protein Metabolism	Protein degradation	Proteasome archaeal	Proteasome subunit alpha (EC 3.4.25.1), archaeal
Protein Metabolism	Protein degradation	Proteasome archaeal	Proteasome-activating AAA-ATPase (PAN), archaeal
Protein Metabolism	Protein degradation	Proteasome archaeal	Proteasome subunit beta (EC 3.4.25.1), archaeal
Protein Metabolism	Protein degradation	Metallocarboxypeptidases (EC 3.4.17.-)	Thermostable carboxypeptidase 1 (EC 3.4.17.19)
Protein Metabolism	Protein degradation	Proteolysis in bacteria, ATP-dependent	ATP-dependent protease La (EC 3.4.21.53)
Protein Metabolism	Protein degradation	Omega peptidases (EC 3.4.19.-)	Acylamino-acid-releasing enzyme (EC 3.4.19.1)
Cell Division and Cell Cycle	Cell Division and Cell Cycle - no subcategory	YgjD and YeaZ	p53-regulating protein kinase (human PRPK/yeast YGR262c)
Cell Division and Cell Cycle	Cell Division and Cell Cycle - no subcategory	YgjD and YeaZ	TsaD/Kae1/Qri7 protein, required for threonylcarbamoyladenosine t(6)A37 formation in tRNA
Cell Division and Cell Cycle	Cell Division and Cell Cycle - no subcategory	Macromolecular synthesis operon	TsaD/Kae1/Qri7 protein, required for threonylcarbamoyladenosine t(6)A37 formation in tRNA
Cell Division and Cell Cycle	Cell Division and Cell Cycle - no subcategory	Macromolecular synthesis operon	DNA primase (EC 2.7.7.-)
Cell Division and Cell Cycle	Cell Division and Cell Cycle - no subcategory	Macromolecular synthesis operon	Carbamoyl-phosphate synthase small chain (EC 6.3.5.5)
Cell Division and Cell Cycle	Cell Division and Cell Cycle - no subcategory	Macromolecular synthesis operon	Carbamoyl-phosphate synthase large chain (EC 6.3.5.5)
Motility and Chemotaxis	Motility and Chemotaxis - no subcategory	Bacterial Chemotaxis	Chemotaxis protein CheC -- inhibitor of MCP methylation
Motility and Chemotaxis	Motility and Chemotaxis - no subcategory	Bacterial Chemotaxis	Signal transduction histidine kinase CheA (EC 2.7.3.-)
Motility and Chemotaxis	Motility and Chemotaxis - no subcategory	Bacterial Chemotaxis	Maltose/maltodextrin ABC transporter, substrate binding periplasmic protein MalE
Motility and Chemotaxis	Motility and Chemotaxis - no subcategory	Bacterial Chemotaxis	Chemotaxis response regulator protein-glutamate methylesterase CheB (EC 3.1.1.61)
Motility and Chemotaxis	Motility and Chemotaxis - no subcategory	Bacterial Chemotaxis	Chemotaxis protein methyltransferase CheR (EC 2.1.1.80)
Motility and Chemotaxis	Motility and Chemotaxis - no subcategory	Bacterial Chemotaxis	Chemotaxis protein CheD
Motility and Chemotaxis	Motility and Chemotaxis - no subcategory	Bacterial Chemotaxis	Dipeptide-binding ABC transporter, periplasmic substrate-binding component (TC 3.A.1.5.2)
Motility and Chemotaxis	Motility and Chemotaxis - no subcategory	Bacterial Chemotaxis	Chemotaxis regulator - transmits chemoreceptor signals to flagelllar motor components CheY
Motility and Chemotaxis	Flagellar motility in Prokaryota	Archaeal Flagellum	Flagellin FlaB2
Motility and Chemotaxis	Flagellar motility in Prokaryota	Archaeal Flagellum	Flagella-related protein FlaI
Motility and Chemotaxis	Flagellar motility in Prokaryota	Archaeal Flagellum	Flagella-related protein FlaE
Motility and Chemotaxis	Flagellar motility in Prokaryota	Archaeal Flagellum	Flagella-related protein FlaG
Motility and Chemotaxis	Flagellar motility in Prokaryota	Archaeal Flagellum	Flagella-related protein FlaJ
Motility and Chemotaxis	Flagellar motility in Prokaryota	Archaeal Flagellum	Flagella-related protein FlaH
Motility and Chemotaxis	Flagellar motility in Prokaryota	Archaeal Flagellum	Flagella-related protein FlaF
Regulation and Cell signaling	Regulation and Cell signaling - no subcategory	cAMP signaling in bacteria	Adenylate cyclase (EC 4.6.1.1)
Regulation and Cell signaling	Regulation and Cell signaling - no subcategory	cAMP signaling in bacteria	Adenine phosphoribosyltransferase (EC 2.4.2.7)
Secondary Metabolism	Plant Alkaloids	Alkaloid biosynthesis from L-lysine	Deoxyhypusine synthase (EC 2.5.1.46)
Secondary Metabolism	Plant Hormones	Auxin biosynthesis	Tryptophan synthase alpha chain (EC 4.2.1.20)
Secondary Metabolism	Plant Hormones	Auxin biosynthesis	Anthranilate phosphoribosyltransferase (EC 2.4.2.18)
Secondary Metabolism	Plant Hormones	Auxin biosynthesis	Tryptophan synthase beta chain (EC 4.2.1.20)
Secondary Metabolism	Plant Hormones	Auxin biosynthesis	Phosphoribosylanthranilate isomerase (EC 5.3.1.24)
DNA Metabolism	DNA repair	Uracil-DNA glycosylase	Uracil-DNA glycosylase, family 4
DNA Metabolism	DNA repair	Uracil-DNA glycosylase	Uracil DNA glycosylase superfamily protein
DNA Metabolism	DNA repair	DNA repair, bacterial MutL-MutS system	DNA mismatch repair protein MutS
DNA Metabolism	DNA repair	DNA repair, bacterial MutL-MutS system	DNA mismatch repair protein MutL
DNA Metabolism	DNA repair	DNA repair, UvrABC system	Excinuclease ABC subunit C
DNA Metabolism	DNA repair	DNA repair, UvrABC system	Excinuclease ABC subunit A
DNA Metabolism	DNA repair	DNA repair, UvrABC system	Excinuclease ABC subunit B
DNA Metabolism	DNA repair	DNA repair, bacterial photolyase	Deoxyribodipyrimidine photolyase (EC 4.1.99.3)
DNA Metabolism	DNA repair	DNA repair, bacterial DinG and relatives	DinG family ATP-dependent helicase CPE1197
DNA Metabolism	DNA repair	2-phosphoglycolate salvage	Phosphoglycolate phosphatase, archaeal type (EC 3.1.3.18)
DNA Metabolism	DNA repair	DNA repair, bacterial	Endonuclease V (EC 3.1.21.7)
DNA Metabolism	DNA repair	DNA repair, bacterial	Endonuclease IV (EC 3.1.21.2)
DNA Metabolism	DNA repair	DNA repair, bacterial	Methyl-directed repair DNA adenine methylase (EC 2.1.1.72)
DNA Metabolism	DNA repair	DNA repair, bacterial	A/G-specific adenine glycosylase (EC 3.2.2.-)
DNA Metabolism	DNA repair	DNA repair, bacterial	DNA polymerase IV (EC 2.7.7.7)
DNA Metabolism	DNA repair	DNA Repair Base Excision	Flap structure-specific endonuclease (EC 3.-.-.-)
DNA Metabolism	DNA repair	DNA Repair Base Excision	Endonuclease III (EC 4.2.99.18)
DNA Metabolism	DNA repair	DNA Repair Base Excision	Single-stranded-DNA-specific exonuclease RecJ (EC 3.1.-.-)
DNA Metabolism	DNA repair	DNA Repair Base Excision	ATP-dependent DNA ligase (EC 6.5.1.1)
DNA Metabolism	DNA repair	DNA Repair Base Excision	DNA ligase (EC 6.5.1.2)
DNA Metabolism	DNA repair	DNA repair, bacterial UvrD and related helicases	ATP-dependent DNA helicase pcrA (EC 3.6.1.-)
DNA Metabolism	DNA Metabolism - no subcategory	Type I Restriction-Modification	Type I restriction-modification system, specificity subunit S (EC 3.1.21.3)
DNA Metabolism	DNA Metabolism - no subcategory	Type I Restriction-Modification	Type I restriction-modification system, restriction subunit R (EC 3.1.21.3)
DNA Metabolism	DNA Metabolism - no subcategory	Type I Restriction-Modification	Type I restriction-modification system, DNA-methyltransferase subunit M (EC 2.1.1.72)
DNA Metabolism	DNA Metabolism - no subcategory	Restriction-Modification System	Type I restriction-modification system, specificity subunit S (EC 3.1.21.3)
DNA Metabolism	DNA Metabolism - no subcategory	Restriction-Modification System	Type I restriction-modification system, restriction subunit R (EC 3.1.21.3)
DNA Metabolism	DNA Metabolism - no subcategory	Restriction-Modification System	Type I restriction-modification system, DNA-methyltransferase subunit M (EC 2.1.1.72)
DNA Metabolism	DNA Metabolism - no subcategory	DNA ligases	ATP-dependent DNA ligase (EC 6.5.1.1)
DNA Metabolism	DNA replication	DNA Helicase of Unknown Function	Hypothetical protein (associated with DNA helicase - Rad25 homolog)
DNA Metabolism	DNA replication	DNA Helicase of Unknown Function	DNA helicase (Rad25 homolog)
DNA Metabolism	DNA replication	DNA replication, archaeal	Flap structure-specific endonuclease (EC 3.-.-.-)
DNA Metabolism	DNA replication	DNA replication, archaeal	Ribonuclease HII (EC 3.1.26.4)
DNA Metabolism	DNA replication	DNA replication, archaeal	DNA replication helicase protein MCM
DNA Metabolism	DNA replication	DNA replication, archaeal	Archaeal DNA polymerase II large subunit (EC 2.7.7.7)
DNA Metabolism	DNA replication	DNA replication, archaeal	Cell division control protein 6
DNA Metabolism	DNA replication	DNA replication, archaeal	Replication factor A (ssDNA-binding protein)
DNA Metabolism	DNA replication	DNA replication, archaeal	DNA primase large subunit (EC 2.7.7.-)
DNA Metabolism	DNA replication	DNA replication, archaeal	DNA primase small subunit (EC 2.7.7.-)
DNA Metabolism	DNA replication	DNA replication, archaeal	Archaeal DNA polymerase I (EC 2.7.7.7)
DNA Metabolism	DNA replication	DNA replication, archaeal	Replication factor C large subunit
DNA Metabolism	DNA replication	DNA replication, archaeal	DNA polymerase sliding clamp protein PCNA
DNA Metabolism	DNA replication	DNA replication, archaeal	Replication factor C small subunit
DNA Metabolism	DNA replication	DNA replication, archaeal	Archaeal DNA polymerase II small subunit (EC 2.7.7.7)
DNA Metabolism	DNA replication	DNA replication, archaeal	ATP-dependent DNA ligase (EC 6.5.1.1)
DNA Metabolism	DNA replication	DNA replication, archaeal	Origin of replication recognition protein
DNA Metabolism	DNA replication	DNA topoisomerases, Type I, ATP-independent	DNA topoisomerase I (EC 5.99.1.2)
DNA Metabolism	DNA replication	DNA topoisomerases, Type II, ATP-dependent	DNA gyrase subunit B (EC 5.99.1.3)
DNA Metabolism	DNA replication	DNA topoisomerases, Type II, ATP-dependent	DNA gyrase subunit A (EC 5.99.1.3)
DNA Metabolism	DNA replication	DNA topoisomerases, Type II, ATP-dependent	DNA topoisomerase VI subunit B (EC 5.99.1.3)
DNA Metabolism	DNA replication	DNA topoisomerases, Type II, ATP-dependent	DNA topoisomerase VI subunit A (EC 5.99.1.3)
DNA Metabolism	DNA recombination	DNA recombination, archaeal	DNA repair and recombination protein RadB
DNA Metabolism	DNA recombination	DNA recombination, archaeal	DNA repair and recombination protein RadA
Fatty Acids, Lipids, and Isoprenoids	Fatty acids	Fatty Acid Biosynthesis FASII	Biotin carboxyl carrier protein of acetyl-CoA carboxylase
Fatty Acids, Lipids, and Isoprenoids	Fatty acids	Fatty Acid Biosynthesis FASII	Biotin carboxylase of acetyl-CoA carboxylase (EC 6.3.4.14)
Fatty Acids, Lipids, and Isoprenoids	Fatty acids	Fatty Acid Biosynthesis FASII	Acetyl-coenzyme A carboxyl transferase beta chain (EC 6.4.1.2)
Fatty Acids, Lipids, and Isoprenoids	Fatty acids	Fatty Acid Biosynthesis FASII	3-oxoacyl-[acyl-carrier protein] reductase (EC 1.1.1.100)
Fatty Acids, Lipids, and Isoprenoids	Fatty acids	Fatty Acid Biosynthesis FASII	Acetyl-coenzyme A carboxyl transferase alpha chain (EC 6.4.1.2)
Fatty Acids, Lipids, and Isoprenoids	Fatty acids	Fatty acid metabolism cluster	Long-chain-fatty-acid--CoA ligase (EC 6.2.1.3)
Fatty Acids, Lipids, and Isoprenoids	Fatty acids	Fatty acid metabolism cluster	Enoyl-CoA hydratase (EC 4.2.1.17)
Fatty Acids, Lipids, and Isoprenoids	Fatty acids	Fatty acid metabolism cluster	3-ketoacyl-CoA thiolase (EC 2.3.1.16)
Fatty Acids, Lipids, and Isoprenoids	Fatty acids	Fatty acid metabolism cluster	3-hydroxyacyl-CoA dehydrogenase (EC 1.1.1.35)
Fatty Acids, Lipids, and Isoprenoids	Fatty Acids, Lipids, and Isoprenoids - no subcategory	Polyhydroxybutyrate metabolism	Enoyl-CoA hydratase (EC 4.2.1.17)
Fatty Acids, Lipids, and Isoprenoids	Fatty Acids, Lipids, and Isoprenoids - no subcategory	Polyhydroxybutyrate metabolism	3-ketoacyl-CoA thiolase (EC 2.3.1.16)
Fatty Acids, Lipids, and Isoprenoids	Fatty Acids, Lipids, and Isoprenoids - no subcategory	Polyhydroxybutyrate metabolism	3-hydroxybutyryl-CoA dehydrogenase (EC 1.1.1.157)
Fatty Acids, Lipids, and Isoprenoids	Fatty Acids, Lipids, and Isoprenoids - no subcategory	Polyhydroxybutyrate metabolism	3-hydroxyacyl-CoA dehydrogenase (EC 1.1.1.35)
Fatty Acids, Lipids, and Isoprenoids	Fatty Acids, Lipids, and Isoprenoids - no subcategory	Polyhydroxybutyrate metabolism	Acetyl-CoA acetyltransferase (EC 2.3.1.9)
Fatty Acids, Lipids, and Isoprenoids	Isoprenoids	Carotenoids	Phytoene dehydrogenase and related proteins
Fatty Acids, Lipids, and Isoprenoids	Isoprenoids	Carotenoids	Phytoene synthase (EC 2.5.1.32)
Fatty Acids, Lipids, and Isoprenoids	Isoprenoids	Carotenoids	Lycopene elongase (EC 2.5.1.-)
Fatty Acids, Lipids, and Isoprenoids	Isoprenoids	Carotenoids	Geranylgeranyl diphosphate synthase (EC 2.5.1.29)
Fatty Acids, Lipids, and Isoprenoids	Isoprenoids	Carotenoids	Phytoene dehydrogenase (EC 1.14.99.-)
Fatty Acids, Lipids, and Isoprenoids	Isoprenoids	Carotenoids	(2E,6E)-farnesyl diphosphate synthase (EC 2.5.1.10)
Fatty Acids, Lipids, and Isoprenoids	Isoprenoids	Mevalonate Branch of Isoprenoid Biosynthesis	Diphosphomevalonate decarboxylase (EC 4.1.1.33)
Fatty Acids, Lipids, and Isoprenoids	Isoprenoids	Mevalonate Branch of Isoprenoid Biosynthesis	Mevalonate kinase (EC 2.7.1.36)
Fatty Acids, Lipids, and Isoprenoids	Isoprenoids	Mevalonate Branch of Isoprenoid Biosynthesis	Hydroxymethylglutaryl-CoA synthase (EC 2.3.3.10)
Fatty Acids, Lipids, and Isoprenoids	Isoprenoids	Mevalonate Branch of Isoprenoid Biosynthesis	Hydroxymethylglutaryl-CoA reductase (EC 1.1.1.34)
Fatty Acids, Lipids, and Isoprenoids	Isoprenoids	Mevalonate Branch of Isoprenoid Biosynthesis	Acetyl-CoA acetyltransferase (EC 2.3.1.9)
Fatty Acids, Lipids, and Isoprenoids	Isoprenoids	Isoprenoinds for Quinones	Octaprenyl diphosphate synthase (EC 2.5.1.90)
Fatty Acids, Lipids, and Isoprenoids	Isoprenoids	Isoprenoinds for Quinones	Dimethylallyltransferase (EC 2.5.1.1)
Fatty Acids, Lipids, and Isoprenoids	Isoprenoids	Isoprenoinds for Quinones	Undecaprenyl diphosphate synthase (EC 2.5.1.31)
Fatty Acids, Lipids, and Isoprenoids	Isoprenoids	Isoprenoinds for Quinones	Geranylgeranyl diphosphate synthase (EC 2.5.1.29)
Fatty Acids, Lipids, and Isoprenoids	Isoprenoids	Isoprenoinds for Quinones	(2E,6E)-farnesyl diphosphate synthase (EC 2.5.1.10)
Fatty Acids, Lipids, and Isoprenoids	Isoprenoids	Isoprenoid Biosynthesis	Dimethylallyltransferase (EC 2.5.1.1)
Fatty Acids, Lipids, and Isoprenoids	Isoprenoids	Isoprenoid Biosynthesis	Isopentenyl phosphate kinase
Fatty Acids, Lipids, and Isoprenoids	Isoprenoids	Isoprenoid Biosynthesis	Mevalonate kinase (EC 2.7.1.36)
Fatty Acids, Lipids, and Isoprenoids	Isoprenoids	Isoprenoid Biosynthesis	Acetyl-CoA acetyltransferase (EC 2.3.1.9)
Fatty Acids, Lipids, and Isoprenoids	Isoprenoids	Isoprenoid Biosynthesis	Undecaprenyl diphosphate synthase (EC 2.5.1.31)
Fatty Acids, Lipids, and Isoprenoids	Isoprenoids	Isoprenoid Biosynthesis	Diphosphomevalonate decarboxylase (EC 4.1.1.33)
Fatty Acids, Lipids, and Isoprenoids	Isoprenoids	Isoprenoid Biosynthesis	Hydroxymethylglutaryl-CoA synthase (EC 2.3.3.10)
Fatty Acids, Lipids, and Isoprenoids	Isoprenoids	Isoprenoid Biosynthesis	Hydroxymethylglutaryl-CoA reductase (EC 1.1.1.34)
Fatty Acids, Lipids, and Isoprenoids	Isoprenoids	Isoprenoid Biosynthesis	(2E,6E)-farnesyl diphosphate synthase (EC 2.5.1.10)
Fatty Acids, Lipids, and Isoprenoids	Isoprenoids	Isoprenoid Biosynthesis	Isopentenyl-diphosphate delta-isomerase (EC 5.3.3.2)
Fatty Acids, Lipids, and Isoprenoids	Isoprenoids	Polyprenyl Diphosphate Biosynthesis	Octaprenyl diphosphate synthase (EC 2.5.1.90)
Fatty Acids, Lipids, and Isoprenoids	Isoprenoids	Polyprenyl Diphosphate Biosynthesis	Undecaprenyl diphosphate synthase (EC 2.5.1.31)
Fatty Acids, Lipids, and Isoprenoids	Isoprenoids	Polyprenyl Diphosphate Biosynthesis	Geranylgeranyl diphosphate synthase (EC 2.5.1.29)
Fatty Acids, Lipids, and Isoprenoids	Isoprenoids	Polyprenyl Diphosphate Biosynthesis	(2E,6E)-farnesyl diphosphate synthase (EC 2.5.1.10)
Fatty Acids, Lipids, and Isoprenoids	Isoprenoids	Isoprenoid Biosynthesis: Interconversions	Isopentenyl-diphosphate delta-isomerase (EC 5.3.3.2)
Fatty Acids, Lipids, and Isoprenoids	Isoprenoids	Isoprenoid Biosynthesis: Interconversions	(2E,6E)-farnesyl diphosphate synthase (EC 2.5.1.10)
Fatty Acids, Lipids, and Isoprenoids	Isoprenoids	Archaeal lipids	Dimethylallyltransferase (EC 2.5.1.1)
Fatty Acids, Lipids, and Isoprenoids	Isoprenoids	Archaeal lipids	Isopentenyl phosphate kinase
Fatty Acids, Lipids, and Isoprenoids	Isoprenoids	Archaeal lipids	Geranylgeranyl diphosphate synthase (EC 2.5.1.29)
Fatty Acids, Lipids, and Isoprenoids	Isoprenoids	Archaeal lipids	Mevalonate kinase (EC 2.7.1.36)
Fatty Acids, Lipids, and Isoprenoids	Isoprenoids	Archaeal lipids	Acetyl-CoA acetyltransferase (EC 2.3.1.9)
Fatty Acids, Lipids, and Isoprenoids	Isoprenoids	Archaeal lipids	(S)-3-O-geranylgeranylglyceryl phosphate synthase
Fatty Acids, Lipids, and Isoprenoids	Isoprenoids	Archaeal lipids	(S)-2,3-di-O-geranylgeranylglyceryl phosphate synthase
Fatty Acids, Lipids, and Isoprenoids	Isoprenoids	Archaeal lipids	Diphosphomevalonate decarboxylase (EC 4.1.1.33)
Fatty Acids, Lipids, and Isoprenoids	Isoprenoids	Archaeal lipids	Digeranylgeranylglycerophospholipid reductase
Fatty Acids, Lipids, and Isoprenoids	Isoprenoids	Archaeal lipids	Putative Zn-dependent hydrolase in polyisoprenoid biosynthetic cluster
Fatty Acids, Lipids, and Isoprenoids	Isoprenoids	Archaeal lipids	Glycerol-1-phosphate dehydrogenase [NAD(P)] (EC 1.1.1.261)
Fatty Acids, Lipids, and Isoprenoids	Isoprenoids	Archaeal lipids	Hydroxymethylglutaryl-CoA synthase (EC 2.3.3.10)
Fatty Acids, Lipids, and Isoprenoids	Isoprenoids	Archaeal lipids	Hydroxymethylglutaryl-CoA reductase (EC 1.1.1.34)
Fatty Acids, Lipids, and Isoprenoids	Isoprenoids	Archaeal lipids	Isopentenyl-diphosphate delta-isomerase (EC 5.3.3.2)
Fatty Acids, Lipids, and Isoprenoids	Isoprenoids	Archaeal lipids	(2E,6E)-farnesyl diphosphate synthase (EC 2.5.1.10)
Nitrogen Metabolism	Nitrogen Metabolism - no subcategory	Nitrosative stress	Nitric-oxide reductase (EC 1.7.99.7), quinol-dependent
Nitrogen Metabolism	Nitrogen Metabolism - no subcategory	Nitrate and nitrite ammonification	Ferredoxin--nitrite reductase (EC 1.7.7.1)
Nitrogen Metabolism	Nitrogen Metabolism - no subcategory	Nitrate and nitrite ammonification	Respiratory nitrate reductase alpha chain (EC 1.7.99.4)
Nitrogen Metabolism	Nitrogen Metabolism - no subcategory	Nitrate and nitrite ammonification	Nitrite reductase probable [NAD(P)H] subunit (EC 1.7.1.4)
Nitrogen Metabolism	Nitrogen Metabolism - no subcategory	Nitrate and nitrite ammonification	Nitrate/nitrite transporter
Nitrogen Metabolism	Nitrogen Metabolism - no subcategory	Nitrate and nitrite ammonification	Respiratory nitrate reductase beta chain (EC 1.7.99.4)
Nitrogen Metabolism	Nitrogen Metabolism - no subcategory	Ammonia assimilation	Ammonium transporter
Nitrogen Metabolism	Nitrogen Metabolism - no subcategory	Ammonia assimilation	Glutamate synthase [NADPH] large chain (EC 1.4.1.13)
Nitrogen Metabolism	Denitrification	Denitrifying reductase gene clusters	Respiratory nitrate reductase alpha chain (EC 1.7.99.4)
Nitrogen Metabolism	Denitrification	Denitrifying reductase gene clusters	Nitrous oxide reductase maturation protein NosD
Nitrogen Metabolism	Denitrification	Denitrifying reductase gene clusters	Nitrous oxide reductase maturation protein NosF (ATPase)
Nitrogen Metabolism	Denitrification	Denitrifying reductase gene clusters	Respiratory nitrate reductase beta chain (EC 1.7.99.4)
Nitrogen Metabolism	Denitrification	Denitrifying reductase gene clusters	Nitrous oxide reductase maturation transmembrane protein NosY
Nitrogen Metabolism	Denitrification	Denitrifying reductase gene clusters	Nitrous-oxide reductase (EC 1.7.99.6)
Dormancy and Sporulation	Dormancy and Sporulation - no subcategory	Persister Cells	Cell division inhibitor
Respiration	ATP synthases	V-Type ATP synthase	V-type ATP synthase subunit I (EC 3.6.3.14)
Respiration	ATP synthases	V-Type ATP synthase	V-type ATP synthase subunit F (EC 3.6.3.14)
Respiration	ATP synthases	V-Type ATP synthase	V-type ATP synthase subunit A (EC 3.6.3.14)
Respiration	ATP synthases	V-Type ATP synthase	V-type ATP synthase subunit B (EC 3.6.3.14)
Respiration	ATP synthases	V-Type ATP synthase	V-type ATP synthase subunit D (EC 3.6.3.14)
Respiration	ATP synthases	V-Type ATP synthase	V-type ATP synthase subunit C (EC 3.6.3.14)
Respiration	ATP synthases	V-Type ATP synthase	V-type ATP synthase subunit G (EC 3.6.3.14)
Respiration	ATP synthases	V-Type ATP synthase	V-type ATP synthase subunit K (EC 3.6.3.14)
Respiration	ATP synthases	V-Type ATP synthase	V-type ATP synthase subunit E (EC 3.6.3.14)
Respiration	Electron accepting reactions	Terminal cytochrome d ubiquinol oxidases	Cytochrome d ubiquinol oxidase subunit I (EC 1.10.3.-)
Respiration	Electron accepting reactions	Terminal cytochrome d ubiquinol oxidases	Cytochrome d ubiquinol oxidase subunit II (EC 1.10.3.-)
Respiration	Electron accepting reactions	Terminal cytochrome d ubiquinol oxidases	Transport ATP-binding protein CydC
Respiration	Electron accepting reactions	Terminal cytochrome C oxidases	Cytochrome c oxidase (B(O/a)3-type) chain I (EC 1.9.3.1)
Respiration	Electron accepting reactions	Terminal cytochrome C oxidases	Cytochrome c oxidase polypeptide III (EC 1.9.3.1)
Respiration	Electron accepting reactions	Terminal cytochrome C oxidases	Cytochrome c oxidase polypeptide I (EC 1.9.3.1)
Respiration	Electron accepting reactions	Terminal cytochrome C oxidases	Cytochrome c oxidase (B(O/a)3-type) chain II (EC 1.9.3.1)
Respiration	Electron accepting reactions	Terminal cytochrome C oxidases	Cytochrome c oxidase polypeptide II (EC 1.9.3.1)
Respiration	Electron accepting reactions	Anaerobic respiratory reductases	Ferredoxin reductase
Respiration	Electron accepting reactions	Anaerobic respiratory reductases	Arsenate reductase (EC 1.20.4.1)
Respiration	Electron accepting reactions	Terminal cytochrome oxidases	Cytochrome d ubiquinol oxidase subunit I (EC 1.10.3.-)
Respiration	Electron accepting reactions	Terminal cytochrome oxidases	Cytochrome d ubiquinol oxidase subunit II (EC 1.10.3.-)
Respiration	Electron accepting reactions	Terminal cytochrome oxidases	Transport ATP-binding protein CydC
Respiration	Electron donating reactions	Respiratory Complex I	NADH-ubiquinone oxidoreductase chain K (EC 1.6.5.3)
Respiration	Electron donating reactions	Respiratory Complex I	NADH-ubiquinone oxidoreductase chain L (EC 1.6.5.3)
Respiration	Electron donating reactions	Respiratory Complex I	NADH-ubiquinone oxidoreductase chain J (EC 1.6.5.3)
Respiration	Electron donating reactions	Respiratory Complex I	NADH-ubiquinone oxidoreductase chain N (EC 1.6.5.3)
Respiration	Electron donating reactions	Respiratory Complex I	NADH-ubiquinone oxidoreductase chain H (EC 1.6.5.3)
Respiration	Electron donating reactions	Respiratory Complex I	Hypothetical transmembrane protein coupled to NADH-ubiquinone oxidoreductase chain 5 homolog
Respiration	Electron donating reactions	Respiratory Complex I	NADH-ubiquinone oxidoreductase chain B (EC 1.6.5.3)
Respiration	Electron donating reactions	Respiratory Complex I	NADH-ubiquinone oxidoreductase chain I (EC 1.6.5.3)
Respiration	Electron donating reactions	Respiratory Complex I	NADH-ubiquinone oxidoreductase chain M (EC 1.6.5.3)
Respiration	Electron donating reactions	Respiratory Complex I	NADH dehydrogenase, subunit 5
Respiration	Electron donating reactions	Respiratory Complex I	NADH-ubiquinone oxidoreductase chain C (EC 1.6.5.3)
Respiration	Electron donating reactions	Respiratory Complex I	NADH ubiquinone oxidoreductase chain A (EC 1.6.5.3)
Respiration	Electron donating reactions	Respiratory Complex I	NADH-ubiquinone oxidoreductase chain D (EC 1.6.5.3)
Respiration	Electron donating reactions	Respiratory dehydrogenases 1	Proline dehydrogenase (EC 1.5.99.8) (Proline oxidase)
Respiration	Electron donating reactions	Respiratory dehydrogenases 1	Anaerobic glycerol-3-phosphate dehydrogenase subunit B (EC 1.1.5.3)
Respiration	Electron donating reactions	Respiratory dehydrogenases 1	NADH dehydrogenase (EC 1.6.99.3)
Respiration	Electron donating reactions	Respiratory dehydrogenases 1	Glycerol-1-phosphate dehydrogenase [NAD(P)] (EC 1.1.1.261)
Respiration	Electron donating reactions	Respiratory dehydrogenases 1	Glucose-methanol-choline (GMC) oxidoreductase:NAD binding site
Respiration	Electron donating reactions	Respiratory dehydrogenases 1	Glycerol-3-phosphate dehydrogenase (EC 1.1.5.3)
Respiration	Electron donating reactions	Respiratory dehydrogenases 1	Anaerobic glycerol-3-phosphate dehydrogenase subunit C (EC 1.1.5.3)
Respiration	Electron donating reactions	Succinate dehydrogenase	Succinate dehydrogenase iron-sulfur protein (EC 1.3.99.1)
Respiration	Electron donating reactions	Succinate dehydrogenase	Succinate dehydrogenase hydrophobic membrane anchor protein
Respiration	Electron donating reactions	Succinate dehydrogenase	Succinate dehydrogenase cytochrome b subunit
Respiration	Electron donating reactions	Succinate dehydrogenase	Succinate dehydrogenase flavoprotein subunit (EC 1.3.99.1)
Respiration	Electron donating reactions	NADH ubiquinone oxidoreductase	NADH-ubiquinone oxidoreductase chain K (EC 1.6.5.3)
Respiration	Electron donating reactions	NADH ubiquinone oxidoreductase	NADH-ubiquinone oxidoreductase chain L (EC 1.6.5.3)
Respiration	Electron donating reactions	NADH ubiquinone oxidoreductase	NADH-ubiquinone oxidoreductase chain J (EC 1.6.5.3)
Respiration	Electron donating reactions	NADH ubiquinone oxidoreductase	NADH-ubiquinone oxidoreductase chain N (EC 1.6.5.3)
Respiration	Electron donating reactions	NADH ubiquinone oxidoreductase	NADH-ubiquinone oxidoreductase chain H (EC 1.6.5.3)
Respiration	Electron donating reactions	NADH ubiquinone oxidoreductase	NADH-ubiquinone oxidoreductase chain B (EC 1.6.5.3)
Respiration	Electron donating reactions	NADH ubiquinone oxidoreductase	NADH-ubiquinone oxidoreductase chain I (EC 1.6.5.3)
Respiration	Electron donating reactions	NADH ubiquinone oxidoreductase	NADH-ubiquinone oxidoreductase chain M (EC 1.6.5.3)
Respiration	Electron donating reactions	NADH ubiquinone oxidoreductase	NADH-ubiquinone oxidoreductase chain C (EC 1.6.5.3)
Respiration	Electron donating reactions	NADH ubiquinone oxidoreductase	NADH ubiquinone oxidoreductase chain A (EC 1.6.5.3)
Respiration	Electron donating reactions	NADH ubiquinone oxidoreductase	NADH-ubiquinone oxidoreductase chain D (EC 1.6.5.3)
Respiration	Respiration - no subcategory	Quinone oxidoreductase family	Putative oxidoreductase YncB
Respiration	Respiration - no subcategory	Biogenesis of cytochrome c oxidases	Heme O synthase, protoheme IX farnesyltransferase (EC 2.5.1.-) COX10-CtaB
Respiration	Respiration - no subcategory	Formate hydrogenase	Formate dehydrogenase-O, iron-sulfur subunit (EC 1.2.1.2)
Respiration	Respiration - no subcategory	Formate hydrogenase	Formate dehydrogenase-O, major subunit (EC 1.2.1.2)
Respiration	Respiration - no subcategory	Soluble cytochromes and functionally related electron carriers	soluble [2Fe-2S] ferredoxin
Respiration	Respiration - no subcategory	Soluble cytochromes and functionally related electron carriers	Ferritin
Stress Response	Oxidative stress	Protection from Reactive Oxygen Species	Peroxidase (EC 1.11.1.7)
Stress Response	Oxidative stress	Protection from Reactive Oxygen Species	Manganese superoxide dismutase (EC 1.15.1.1)
Stress Response	Oxidative stress	Protection from Reactive Oxygen Species	Catalase (EC 1.11.1.6)
Stress Response	Oxidative stress	Oxidative stress	Iron-binding ferritin-like antioxidant protein
Stress Response	Oxidative stress	Oxidative stress	Alkyl hydroperoxide reductase subunit C-like protein
Stress Response	Oxidative stress	Oxidative stress	Manganese superoxide dismutase (EC 1.15.1.1)
Stress Response	Oxidative stress	Oxidative stress	Non-specific DNA-binding protein Dps
Stress Response	Oxidative stress	Oxidative stress	Apoferritin
Stress Response	Oxidative stress	Oxidative stress	Peroxidase (EC 1.11.1.7)
Stress Response	Oxidative stress	Oxidative stress	Rubrerythrin
Stress Response	Oxidative stress	Oxidative stress	Catalase (EC 1.11.1.6)
Stress Response	Oxidative stress	Glutathione: Biosynthesis and gamma-glutamyl cycle	Gamma-glutamyltranspeptidase (EC 2.3.2.2)
Stress Response	Oxidative stress	Glutathione: Biosynthesis and gamma-glutamyl cycle	Glutamate--cysteine ligase archaeal (EC 6.3.2.2)
Stress Response	Oxidative stress	Glutathione: Non-redox reactions	Lactoylglutathione lyase (EC 4.4.1.5)
Stress Response	Oxidative stress	Glutathione: Non-redox reactions	Hydroxyacylglutathione hydrolase (EC 3.1.2.6)
Stress Response	Oxidative stress	Glutathione: Non-redox reactions	Glutathione S-transferase, omega (EC 2.5.1.18)
Stress Response	Oxidative stress	Rubrerythrin	Rubrerythrin
Stress Response	Oxidative stress	Rubrerythrin	Alkyl hydroperoxide reductase subunit C-like protein
Stress Response	Oxidative stress	Glutaredoxins	Glutaredoxin-related protein
Stress Response	Stress Response - no subcategory	Bacterial hemoglobins	diguanylate cyclase/phosphodiesterase (GGDEF & EAL domains) with PAS/PAC sensor(s)
Stress Response	Stress Response - no subcategory	Bacterial hemoglobins	Cyanoglobin
Stress Response	Stress Response - no subcategory	Hfl operon	GTP-binding protein HflX
Stress Response	Stress Response - no subcategory	Carbon Starvation	Carbon starvation protein A
Metabolism of Aromatic Compounds	Peripheral pathways for catabolism of aromatic compounds	Quinate degradation	3-dehydroquinate dehydratase I (EC 4.2.1.10)
Metabolism of Aromatic Compounds	Peripheral pathways for catabolism of aromatic compounds	Biphenyl Degradation	biphenyl-2,3-diol 1,2-dioxygenase III-related protein
Metabolism of Aromatic Compounds	Metabolism of central aromatic intermediates	Catechol branch of beta-ketoadipate pathway	Beta-ketoadipate enol-lactone hydrolase (EC 3.1.1.24)
Metabolism of Aromatic Compounds	Metabolism of central aromatic intermediates	Catechol branch of beta-ketoadipate pathway	mandelate racemase/muconate lactonizing enzyme family protein
Metabolism of Aromatic Compounds	Metabolism of central aromatic intermediates	Salicylate and gentisate catabolism	Fumarylacetoacetate hydrolase family protein
Metabolism of Aromatic Compounds	Metabolism of Aromatic Compounds - no subcategory	Gentisate degradation	Fumarylacetoacetate hydrolase family protein
Amino Acids and Derivatives	Glutamine, glutamate, aspartate, asparagine; ammonia assimilation	Glutamine, Glutamate, Aspartate and Asparagine Biosynthesis	L-asparaginase (EC 3.5.1.1)
Amino Acids and Derivatives	Glutamine, glutamate, aspartate, asparagine; ammonia assimilation	Glutamine, Glutamate, Aspartate and Asparagine Biosynthesis	Aspartate aminotransferase (EC 2.6.1.1)
Amino Acids and Derivatives	Glutamine, glutamate, aspartate, asparagine; ammonia assimilation	Glutamine, Glutamate, Aspartate and Asparagine Biosynthesis	NADP-specific glutamate dehydrogenase (EC 1.4.1.4)
Amino Acids and Derivatives	Glutamine, glutamate, aspartate, asparagine; ammonia assimilation	Glutamine, Glutamate, Aspartate and Asparagine Biosynthesis	NAD-specific glutamate dehydrogenase (EC 1.4.1.2)
Amino Acids and Derivatives	Glutamine, glutamate, aspartate, asparagine; ammonia assimilation	Glutamine, Glutamate, Aspartate and Asparagine Biosynthesis	Asparagine synthetase [glutamine-hydrolyzing] (EC 6.3.5.4)
Amino Acids and Derivatives	Glutamine, glutamate, aspartate, asparagine; ammonia assimilation	Glutamine, Glutamate, Aspartate and Asparagine Biosynthesis	Glutamate synthase [NADPH] large chain (EC 1.4.1.13)
Amino Acids and Derivatives	Glutamine, glutamate, aspartate, asparagine; ammonia assimilation	Glutamate dehydrogenases	NADP-specific glutamate dehydrogenase (EC 1.4.1.4)
Amino Acids and Derivatives	Glutamine, glutamate, aspartate, asparagine; ammonia assimilation	Glutamate dehydrogenases	NAD-specific glutamate dehydrogenase (EC 1.4.1.2)
Amino Acids and Derivatives	Histidine Metabolism	Histidine Biosynthesis	Phosphoribosylformimino-5-aminoimidazole carboxamide ribotide isomerase (EC 5.3.1.16)
Amino Acids and Derivatives	Histidine Metabolism	Histidine Biosynthesis	Phosphoribosyl-ATP pyrophosphatase (EC 3.6.1.31)
Amino Acids and Derivatives	Histidine Metabolism	Histidine Biosynthesis	Imidazole glycerol phosphate synthase amidotransferase subunit (EC 2.4.2.-)
Amino Acids and Derivatives	Histidine Metabolism	Histidine Biosynthesis	Histidinol-phosphate aminotransferase (EC 2.6.1.9)
Amino Acids and Derivatives	Histidine Metabolism	Histidine Biosynthesis	Imidazoleglycerol-phosphate dehydratase (EC 4.2.1.19)
Amino Acids and Derivatives	Histidine Metabolism	Histidine Biosynthesis	Imidazole glycerol phosphate synthase cyclase subunit (EC 4.1.3.-)
Amino Acids and Derivatives	Histidine Metabolism	Histidine Biosynthesis	Phosphoribosyl-AMP cyclohydrolase (EC 3.5.4.19)
Amino Acids and Derivatives	Histidine Metabolism	Histidine Biosynthesis	ATP phosphoribosyltransferase (EC 2.4.2.17)
Amino Acids and Derivatives	Histidine Metabolism	Histidine Biosynthesis	Histidinol dehydrogenase (EC 1.1.1.23)
Amino Acids and Derivatives	Arginine; urea cycle, polyamines	Polyamine Metabolism	Putrescine transport ATP-binding protein PotA (TC 3.A.1.11.1)
Amino Acids and Derivatives	Arginine; urea cycle, polyamines	Polyamine Metabolism	Agmatinase (EC 3.5.3.11)
Amino Acids and Derivatives	Arginine; urea cycle, polyamines	Polyamine Metabolism	ABC transporter, periplasmic spermidine putrescine-binding protein PotD (TC 3.A.1.11.1)
Amino Acids and Derivatives	Arginine; urea cycle, polyamines	Arginine and Ornithine Degradation	Ornithine cyclodeaminase (EC 4.3.1.12)
Amino Acids and Derivatives	Arginine; urea cycle, polyamines	Arginine and Ornithine Degradation	Arginase (EC 3.5.3.1)
Amino Acids and Derivatives	Arginine; urea cycle, polyamines	Arginine and Ornithine Degradation	Ornithine carbamoyltransferase (EC 2.1.3.3)
Amino Acids and Derivatives	Arginine; urea cycle, polyamines	Arginine and Ornithine Degradation	NADP-specific glutamate dehydrogenase (EC 1.4.1.4)
Amino Acids and Derivatives	Arginine; urea cycle, polyamines	Arginine and Ornithine Degradation	Agmatinase (EC 3.5.3.11)
Amino Acids and Derivatives	Arginine; urea cycle, polyamines	Arginine Biosynthesis extended	N-acetylglutamate synthase (EC 2.3.1.1)
Amino Acids and Derivatives	Arginine; urea cycle, polyamines	Arginine Biosynthesis extended	Argininosuccinate lyase (EC 4.3.2.1)
Amino Acids and Derivatives	Arginine; urea cycle, polyamines	Arginine Biosynthesis extended	N-acetyl-gamma-glutamyl-phosphate reductase (EC 1.2.1.38)
Amino Acids and Derivatives	Arginine; urea cycle, polyamines	Arginine Biosynthesis extended	Argininosuccinate synthase (EC 6.3.4.5)
Amino Acids and Derivatives	Arginine; urea cycle, polyamines	Arginine Biosynthesis extended	Ornithine carbamoyltransferase (EC 2.1.3.3)
Amino Acids and Derivatives	Arginine; urea cycle, polyamines	Arginine Biosynthesis extended	Acetylornithine deacetylase (EC 3.5.1.16)
Amino Acids and Derivatives	Arginine; urea cycle, polyamines	Arginine Biosynthesis extended	Acetylornithine aminotransferase (EC 2.6.1.11)
Amino Acids and Derivatives	Arginine; urea cycle, polyamines	Arginine Biosynthesis extended	Acetylglutamate kinase (EC 2.7.2.8)
Amino Acids and Derivatives	Arginine; urea cycle, polyamines	Arginine Biosynthesis -- gjo	N-acetylglutamate synthase (EC 2.3.1.1)
Amino Acids and Derivatives	Arginine; urea cycle, polyamines	Arginine Biosynthesis -- gjo	Argininosuccinate lyase (EC 4.3.2.1)
Amino Acids and Derivatives	Arginine; urea cycle, polyamines	Arginine Biosynthesis -- gjo	N-acetyl-gamma-glutamyl-phosphate reductase (EC 1.2.1.38)
Amino Acids and Derivatives	Arginine; urea cycle, polyamines	Arginine Biosynthesis -- gjo	Argininosuccinate synthase (EC 6.3.4.5)
Amino Acids and Derivatives	Arginine; urea cycle, polyamines	Arginine Biosynthesis -- gjo	Ornithine carbamoyltransferase (EC 2.1.3.3)
Amino Acids and Derivatives	Arginine; urea cycle, polyamines	Arginine Biosynthesis -- gjo	Acetylornithine deacetylase (EC 3.5.1.16)
Amino Acids and Derivatives	Arginine; urea cycle, polyamines	Arginine Biosynthesis -- gjo	Acetylornithine aminotransferase (EC 2.6.1.11)
Amino Acids and Derivatives	Arginine; urea cycle, polyamines	Arginine Biosynthesis -- gjo	Acetylglutamate kinase (EC 2.7.2.8)
Amino Acids and Derivatives	Lysine, threonine, methionine, and cysteine	Methionine Biosynthesis	Homoserine dehydrogenase (EC 1.1.1.3)
Amino Acids and Derivatives	Lysine, threonine, methionine, and cysteine	Methionine Biosynthesis	Archaeal S-adenosylmethionine synthetase (EC 2.5.1.6)
Amino Acids and Derivatives	Lysine, threonine, methionine, and cysteine	Methionine Biosynthesis	O-succinylhomoserine sulfhydrylase (EC 2.5.1.48)
Amino Acids and Derivatives	Lysine, threonine, methionine, and cysteine	Methionine Biosynthesis	Cystathionine gamma-lyase (EC 4.4.1.1)
Amino Acids and Derivatives	Lysine, threonine, methionine, and cysteine	Methionine Biosynthesis	Homoserine kinase (EC 2.7.1.39)
Amino Acids and Derivatives	Lysine, threonine, methionine, and cysteine	Methionine Biosynthesis	5-methyltetrahydropteroyltriglutamate--homocysteine methyltransferase (EC 2.1.1.14)
Amino Acids and Derivatives	Lysine, threonine, methionine, and cysteine	Methionine Biosynthesis	Cysteine synthase (EC 2.5.1.47)
Amino Acids and Derivatives	Lysine, threonine, methionine, and cysteine	Methionine Biosynthesis	Homoserine O-acetyltransferase (EC 2.3.1.31)
Amino Acids and Derivatives	Lysine, threonine, methionine, and cysteine	Methionine Biosynthesis	O-acetylhomoserine sulfhydrylase (EC 2.5.1.49)
Amino Acids and Derivatives	Lysine, threonine, methionine, and cysteine	Methionine Biosynthesis	Adenosylhomocysteinase (EC 3.3.1.1)
Amino Acids and Derivatives	Lysine, threonine, methionine, and cysteine	Methionine Biosynthesis	Cystathionine beta-synthase (EC 4.2.1.22)
Amino Acids and Derivatives	Lysine, threonine, methionine, and cysteine	Threonine and Homoserine Biosynthesis	Homoserine dehydrogenase (EC 1.1.1.3)
Amino Acids and Derivatives	Lysine, threonine, methionine, and cysteine	Threonine and Homoserine Biosynthesis	Aspartate-semialdehyde dehydrogenase (EC 1.2.1.11)
Amino Acids and Derivatives	Lysine, threonine, methionine, and cysteine	Threonine and Homoserine Biosynthesis	Aspartate aminotransferase (EC 2.6.1.1)
Amino Acids and Derivatives	Lysine, threonine, methionine, and cysteine	Threonine and Homoserine Biosynthesis	Threonine synthase (EC 4.2.3.1)
Amino Acids and Derivatives	Lysine, threonine, methionine, and cysteine	Threonine and Homoserine Biosynthesis	Homoserine kinase (EC 2.7.1.39)
Amino Acids and Derivatives	Lysine, threonine, methionine, and cysteine	Threonine and Homoserine Biosynthesis	Aspartokinase (EC 2.7.2.4)
Amino Acids and Derivatives	Lysine, threonine, methionine, and cysteine	Threonine degradation	Threonine dehydrogenase and related Zn-dependent dehydrogenases
Amino Acids and Derivatives	Lysine, threonine, methionine, and cysteine	Threonine degradation	Threonine dehydratase (EC 4.3.1.19)
Amino Acids and Derivatives	Lysine, threonine, methionine, and cysteine	Lysine Biosynthesis DAP Pathway, GJO scratch	Diaminopimelate decarboxylase (EC 4.1.1.20)
Amino Acids and Derivatives	Lysine, threonine, methionine, and cysteine	Lysine Biosynthesis DAP Pathway, GJO scratch	2,3,4,5-tetrahydropyridine-2,6-dicarboxylate N-succinyltransferase (EC 2.3.1.117)
Amino Acids and Derivatives	Lysine, threonine, methionine, and cysteine	Lysine Biosynthesis DAP Pathway, GJO scratch	Diaminopimelate epimerase (EC 5.1.1.7)
Amino Acids and Derivatives	Lysine, threonine, methionine, and cysteine	Lysine Biosynthesis DAP Pathway, GJO scratch	Aspartate-semialdehyde dehydrogenase (EC 1.2.1.11)
Amino Acids and Derivatives	Lysine, threonine, methionine, and cysteine	Lysine Biosynthesis DAP Pathway, GJO scratch	4-hydroxy-tetrahydrodipicolinate reductase (EC 1.17.1.8)
Amino Acids and Derivatives	Lysine, threonine, methionine, and cysteine	Lysine Biosynthesis DAP Pathway, GJO scratch	Aspartokinase (EC 2.7.2.4)
Amino Acids and Derivatives	Lysine, threonine, methionine, and cysteine	Lysine Biosynthesis DAP Pathway, GJO scratch	4-hydroxy-tetrahydrodipicolinate synthase (EC 4.3.3.7)
Amino Acids and Derivatives	Lysine, threonine, methionine, and cysteine	Cysteine Biosynthesis	Sulfate adenylyltransferase subunit 2 (EC 2.7.7.4)
Amino Acids and Derivatives	Lysine, threonine, methionine, and cysteine	Cysteine Biosynthesis	Cysteine synthase (EC 2.5.1.47)
Amino Acids and Derivatives	Lysine, threonine, methionine, and cysteine	Cysteine Biosynthesis	Sulfate permease, Trk-type
Amino Acids and Derivatives	Lysine, threonine, methionine, and cysteine	Cysteine Biosynthesis	Cystathionine gamma-lyase (EC 4.4.1.1)
Amino Acids and Derivatives	Lysine, threonine, methionine, and cysteine	Cysteine Biosynthesis	Cystathionine beta-synthase (EC 4.2.1.22)
Amino Acids and Derivatives	Lysine, threonine, methionine, and cysteine	Lysine Biosynthesis DAP Pathway	Diaminopimelate decarboxylase (EC 4.1.1.20)
Amino Acids and Derivatives	Lysine, threonine, methionine, and cysteine	Lysine Biosynthesis DAP Pathway	2,3,4,5-tetrahydropyridine-2,6-dicarboxylate N-succinyltransferase (EC 2.3.1.117)
Amino Acids and Derivatives	Lysine, threonine, methionine, and cysteine	Lysine Biosynthesis DAP Pathway	Diaminopimelate epimerase (EC 5.1.1.7)
Amino Acids and Derivatives	Lysine, threonine, methionine, and cysteine	Lysine Biosynthesis DAP Pathway	Aspartate-semialdehyde dehydrogenase (EC 1.2.1.11)
Amino Acids and Derivatives	Lysine, threonine, methionine, and cysteine	Lysine Biosynthesis DAP Pathway	4-hydroxy-tetrahydrodipicolinate reductase (EC 1.17.1.8)
Amino Acids and Derivatives	Lysine, threonine, methionine, and cysteine	Lysine Biosynthesis DAP Pathway	Aspartokinase (EC 2.7.2.4)
Amino Acids and Derivatives	Lysine, threonine, methionine, and cysteine	Lysine Biosynthesis DAP Pathway	4-hydroxy-tetrahydrodipicolinate synthase (EC 4.3.3.7)
Amino Acids and Derivatives	Amino Acids and Derivatives - no subcategory	Creatine and Creatinine Degradation	N-methylhydantoinase B (EC 3.5.2.14)
Amino Acids and Derivatives	Amino Acids and Derivatives - no subcategory	Creatine and Creatinine Degradation	N-methylhydantoinase A (EC 3.5.2.14)
Amino Acids and Derivatives	Amino Acids and Derivatives - no subcategory	Creatine and Creatinine Degradation	Creatinine amidohydrolase (EC 3.5.2.10)
Amino Acids and Derivatives	Branched-chain amino acids	Branched-Chain Amino Acid Biosynthesis	3-isopropylmalate dehydratase small subunit (EC 4.2.1.33)
Amino Acids and Derivatives	Branched-chain amino acids	Branched-Chain Amino Acid Biosynthesis	2-isopropylmalate synthase (EC 2.3.3.13)
Amino Acids and Derivatives	Branched-chain amino acids	Branched-Chain Amino Acid Biosynthesis	Branched-chain amino acid aminotransferase (EC 2.6.1.42)
Amino Acids and Derivatives	Branched-chain amino acids	Branched-Chain Amino Acid Biosynthesis	Threonine dehydratase (EC 4.3.1.19)
Amino Acids and Derivatives	Branched-chain amino acids	Branched-Chain Amino Acid Biosynthesis	3-isopropylmalate dehydrogenase (EC 1.1.1.85)
Amino Acids and Derivatives	Branched-chain amino acids	Branched-Chain Amino Acid Biosynthesis	3-isopropylmalate dehydratase large subunit (EC 4.2.1.33)
Amino Acids and Derivatives	Branched-chain amino acids	Branched-Chain Amino Acid Biosynthesis	Ketol-acid reductoisomerase (EC 1.1.1.86)
Amino Acids and Derivatives	Branched-chain amino acids	Branched-Chain Amino Acid Biosynthesis	Acetolactate synthase large subunit (EC 2.2.1.6)
Amino Acids and Derivatives	Branched-chain amino acids	Branched-Chain Amino Acid Biosynthesis	Dihydroxy-acid dehydratase (EC 4.2.1.9)
Amino Acids and Derivatives	Branched-chain amino acids	Branched-Chain Amino Acid Biosynthesis	Acetolactate synthase small subunit (EC 2.2.1.6)
Amino Acids and Derivatives	Branched-chain amino acids	Leucine Biosynthesis	3-isopropylmalate dehydratase small subunit (EC 4.2.1.33)
Amino Acids and Derivatives	Branched-chain amino acids	Leucine Biosynthesis	3-isopropylmalate dehydratase large subunit (EC 4.2.1.33)
Amino Acids and Derivatives	Branched-chain amino acids	Leucine Biosynthesis	2-isopropylmalate synthase (EC 2.3.3.13)
Amino Acids and Derivatives	Branched-chain amino acids	Leucine Biosynthesis	Branched-chain amino acid aminotransferase (EC 2.6.1.42)
Amino Acids and Derivatives	Branched-chain amino acids	Leucine Biosynthesis	3-isopropylmalate dehydrogenase (EC 1.1.1.85)
Amino Acids and Derivatives	Aromatic amino acids and derivatives	Common Pathway For Synthesis of Aromatic Compounds (DAHP synthase to chorismate)	5-Enolpyruvylshikimate-3-phosphate synthase (EC 2.5.1.19)
Amino Acids and Derivatives	Aromatic amino acids and derivatives	Common Pathway For Synthesis of Aromatic Compounds (DAHP synthase to chorismate)	2-amino-3,7-dideoxy-D-threo-hept-6-ulosonate synthase (EC 2.5.1.-)
Amino Acids and Derivatives	Aromatic amino acids and derivatives	Common Pathway For Synthesis of Aromatic Compounds (DAHP synthase to chorismate)	Shikimate 5-dehydrogenase I alpha (EC 1.1.1.25)
Amino Acids and Derivatives	Aromatic amino acids and derivatives	Common Pathway For Synthesis of Aromatic Compounds (DAHP synthase to chorismate)	Shikimate kinase II (EC 2.7.1.71)
Amino Acids and Derivatives	Aromatic amino acids and derivatives	Common Pathway For Synthesis of Aromatic Compounds (DAHP synthase to chorismate)	Chorismate synthase (EC 4.2.3.5)
Amino Acids and Derivatives	Aromatic amino acids and derivatives	Common Pathway For Synthesis of Aromatic Compounds (DAHP synthase to chorismate)	3-dehydroquinate dehydratase I (EC 4.2.1.10)
Amino Acids and Derivatives	Aromatic amino acids and derivatives	Common Pathway For Synthesis of Aromatic Compounds (DAHP synthase to chorismate)	3,7-dideoxy-D-threo-hepto-2, 6-diulosonate synthase (EC 4.2.3.-)
Amino Acids and Derivatives	Aromatic amino acids and derivatives	Chorismate Synthesis	5-Enolpyruvylshikimate-3-phosphate synthase (EC 2.5.1.19)
Amino Acids and Derivatives	Aromatic amino acids and derivatives	Chorismate Synthesis	2-amino-3,7-dideoxy-D-threo-hept-6-ulosonate synthase (EC 2.5.1.-)
Amino Acids and Derivatives	Aromatic amino acids and derivatives	Chorismate Synthesis	Chorismate mutase I (EC 5.4.99.5)
Amino Acids and Derivatives	Aromatic amino acids and derivatives	Chorismate Synthesis	Prephenate dehydratase (EC 4.2.1.51)
Amino Acids and Derivatives	Aromatic amino acids and derivatives	Chorismate Synthesis	Prephenate and/or arogenate dehydrogenase (unknown specificity) (EC 1.3.1.12)(EC 1.3.1.43)
Amino Acids and Derivatives	Aromatic amino acids and derivatives	Chorismate Synthesis	Chorismate synthase (EC 4.2.3.5)
Amino Acids and Derivatives	Aromatic amino acids and derivatives	Chorismate Synthesis	3-dehydroquinate dehydratase I (EC 4.2.1.10)
Amino Acids and Derivatives	Aromatic amino acids and derivatives	Chorismate Synthesis	3,7-dideoxy-D-threo-hepto-2, 6-diulosonate synthase (EC 4.2.3.-)
Amino Acids and Derivatives	Aromatic amino acids and derivatives	Chorismate Synthesis	Shikimate 5-dehydrogenase I alpha (EC 1.1.1.25)
Amino Acids and Derivatives	Aromatic amino acids and derivatives	Chorismate Synthesis	Shikimate kinase II (EC 2.7.1.71)
Amino Acids and Derivatives	Aromatic amino acids and derivatives	Chorismate: Intermediate for synthesis of Tryptophan, PAPA antibiotics, PABA, 3-hydroxyanthranilate and more.	Phosphoribosylformimino-5-aminoimidazole carboxamide ribotide isomerase (EC 5.3.1.16)
Amino Acids and Derivatives	Aromatic amino acids and derivatives	Chorismate: Intermediate for synthesis of Tryptophan, PAPA antibiotics, PABA, 3-hydroxyanthranilate and more.	Anthranilate synthase, amidotransferase component (EC 4.1.3.27)
Amino Acids and Derivatives	Aromatic amino acids and derivatives	Chorismate: Intermediate for synthesis of Tryptophan, PAPA antibiotics, PABA, 3-hydroxyanthranilate and more.	Aminodeoxychorismate lyase (EC 4.1.3.38)
Amino Acids and Derivatives	Aromatic amino acids and derivatives	Chorismate: Intermediate for synthesis of Tryptophan, PAPA antibiotics, PABA, 3-hydroxyanthranilate and more.	Tryptophan synthase alpha chain (EC 4.2.1.20)
Amino Acids and Derivatives	Aromatic amino acids and derivatives	Chorismate: Intermediate for synthesis of Tryptophan, PAPA antibiotics, PABA, 3-hydroxyanthranilate and more.	Anthranilate phosphoribosyltransferase (EC 2.4.2.18)
Amino Acids and Derivatives	Aromatic amino acids and derivatives	Chorismate: Intermediate for synthesis of Tryptophan, PAPA antibiotics, PABA, 3-hydroxyanthranilate and more.	Tryptophan synthase beta chain (EC 4.2.1.20)
Amino Acids and Derivatives	Aromatic amino acids and derivatives	Chorismate: Intermediate for synthesis of Tryptophan, PAPA antibiotics, PABA, 3-hydroxyanthranilate and more.	Indole-3-glycerol phosphate synthase (EC 4.1.1.48)
Amino Acids and Derivatives	Aromatic amino acids and derivatives	Chorismate: Intermediate for synthesis of Tryptophan, PAPA antibiotics, PABA, 3-hydroxyanthranilate and more.	Anthranilate synthase, aminase component (EC 4.1.3.27)
Amino Acids and Derivatives	Aromatic amino acids and derivatives	Chorismate: Intermediate for synthesis of Tryptophan, PAPA antibiotics, PABA, 3-hydroxyanthranilate and more.	Phosphoribosylanthranilate isomerase (EC 5.3.1.24)
Amino Acids and Derivatives	Aromatic amino acids and derivatives	Chorismate: Intermediate for synthesis of Tryptophan, PAPA antibiotics, PABA, 3-hydroxyanthranilate and more.	Isochorismate synthase (EC 5.4.4.2)
Amino Acids and Derivatives	Aromatic amino acids and derivatives	Chorismate: Intermediate for synthesis of Tryptophan, PAPA antibiotics, PABA, 3-hydroxyanthranilate and more.	Para-aminobenzoate synthase, aminase component (EC 2.6.1.85)
Amino Acids and Derivatives	Aromatic amino acids and derivatives	Chorismate: Intermediate for synthesis of Tryptophan, PAPA antibiotics, PABA, 3-hydroxyanthranilate and more.	Isochorismatase (EC 3.3.2.1)
Amino Acids and Derivatives	Aromatic amino acids and derivatives	Chorismate: Intermediate for synthesis of Tryptophan, PAPA antibiotics, PABA, 3-hydroxyanthranilate and more.	Para-aminobenzoate synthase, amidotransferase component (EC 2.6.1.85)
Amino Acids and Derivatives	Aromatic amino acids and derivatives	Phenylalanine and Tyrosine Branches from Chorismate	Chorismate mutase I (EC 5.4.99.5)
Amino Acids and Derivatives	Aromatic amino acids and derivatives	Phenylalanine and Tyrosine Branches from Chorismate	Prephenate dehydratase (EC 4.2.1.51)
Amino Acids and Derivatives	Aromatic amino acids and derivatives	Phenylalanine and Tyrosine Branches from Chorismate	Biosynthetic Aromatic amino acid aminotransferase beta (EC 2.6.1.57)
Amino Acids and Derivatives	Aromatic amino acids and derivatives	Phenylalanine and Tyrosine Branches from Chorismate	Prephenate and/or arogenate dehydrogenase (unknown specificity) (EC 1.3.1.12)(EC 1.3.1.43)
Amino Acids and Derivatives	Aromatic amino acids and derivatives	Tryptophan synthesis	Anthranilate synthase, amidotransferase component (EC 4.1.3.27)
Amino Acids and Derivatives	Aromatic amino acids and derivatives	Tryptophan synthesis	Aminodeoxychorismate lyase (EC 4.1.3.38)
Amino Acids and Derivatives	Aromatic amino acids and derivatives	Tryptophan synthesis	Tryptophan synthase alpha chain (EC 4.2.1.20)
Amino Acids and Derivatives	Aromatic amino acids and derivatives	Tryptophan synthesis	Para-aminobenzoate synthase, aminase component (EC 2.6.1.85)
Amino Acids and Derivatives	Aromatic amino acids and derivatives	Tryptophan synthesis	Anthranilate phosphoribosyltransferase (EC 2.4.2.18)
Amino Acids and Derivatives	Aromatic amino acids and derivatives	Tryptophan synthesis	Tryptophan synthase beta chain (EC 4.2.1.20)
Amino Acids and Derivatives	Aromatic amino acids and derivatives	Tryptophan synthesis	Indole-3-glycerol phosphate synthase (EC 4.1.1.48)
Amino Acids and Derivatives	Aromatic amino acids and derivatives	Tryptophan synthesis	Para-aminobenzoate synthase, amidotransferase component (EC 2.6.1.85)
Amino Acids and Derivatives	Aromatic amino acids and derivatives	Tryptophan synthesis	Anthranilate synthase, aminase component (EC 4.1.3.27)
Amino Acids and Derivatives	Aromatic amino acids and derivatives	Tryptophan synthesis	Phosphoribosylanthranilate isomerase (EC 5.3.1.24)
Amino Acids and Derivatives	Aromatic amino acids and derivatives	Aromatic amino acid degradation	2-hydroxyhepta-2,4-diene-1,7-dioate isomerase (EC 5.3.3.-)
Amino Acids and Derivatives	Aromatic amino acids and derivatives	Aromatic amino acid degradation	2,4-dihydroxyhept-2-ene-1,7-dioic acid aldolase (EC 4.1.2.-)
Amino Acids and Derivatives	Aromatic amino acids and derivatives	Aromatic amino acid degradation	5-carboxymethyl-2-oxo-hex-3- ene-1,7-dioate decarboxylase (EC 4.1.1.68)
Amino Acids and Derivatives	Aromatic amino acids and derivatives	Aromatic amino acid degradation	Kynurenine formamidase, bacterial (EC 3.5.1.9)
Amino Acids and Derivatives	Proline and 4-hydroxyproline	Proline Synthesis	Pyrroline-5-carboxylate reductase (EC 1.5.1.2)
Amino Acids and Derivatives	Proline and 4-hydroxyproline	Proline Synthesis	Gamma-glutamyl phosphate reductase (EC 1.2.1.41)
Amino Acids and Derivatives	Proline and 4-hydroxyproline	Proline Synthesis	NADP-specific glutamate dehydrogenase (EC 1.4.1.4)
Amino Acids and Derivatives	Proline and 4-hydroxyproline	Proline Synthesis	RNA-binding C-terminal domain PUA
Amino Acids and Derivatives	Proline and 4-hydroxyproline	Proline Synthesis	Glutamate 5-kinase (EC 2.7.2.11)
Amino Acids and Derivatives	Proline and 4-hydroxyproline	Proline, 4-hydroxyproline uptake and utilization	Proline dehydrogenase (EC 1.5.99.8) (Proline oxidase)
Amino Acids and Derivatives	Alanine, serine, and glycine	Glycine Biosynthesis	Serine hydroxymethyltransferase (EC 2.1.2.1)
Amino Acids and Derivatives	Alanine, serine, and glycine	Alanine biosynthesis	Branched-chain amino acid aminotransferase (EC 2.6.1.42)
Amino Acids and Derivatives	Alanine, serine, and glycine	Alanine biosynthesis	Cysteine desulfurase (EC 2.8.1.7)
Amino Acids and Derivatives	Alanine, serine, and glycine	Alanine biosynthesis	Cysteine desulfurase (EC 2.8.1.7), SufS subfamily
Amino Acids and Derivatives	Alanine, serine, and glycine	Serine Biosynthesis	D-3-phosphoglycerate dehydrogenase (EC 1.1.1.95)
Amino Acids and Derivatives	Alanine, serine, and glycine	Serine Biosynthesis	Phosphoserine phosphatase (EC 3.1.3.3)
Amino Acids and Derivatives	Alanine, serine, and glycine	Serine Biosynthesis	Serine hydroxymethyltransferase (EC 2.1.2.1)
Amino Acids and Derivatives	Alanine, serine, and glycine	Glycine cleavage system	Glycine cleavage system H protein
Amino Acids and Derivatives	Alanine, serine, and glycine	Glycine cleavage system	Glycine dehydrogenase [decarboxylating] (glycine cleavage system P2 protein) (EC 1.4.4.2)
Amino Acids and Derivatives	Alanine, serine, and glycine	Glycine cleavage system	Glycine dehydrogenase [decarboxylating] (glycine cleavage system P1 protein) (EC 1.4.4.2)
Amino Acids and Derivatives	Alanine, serine, and glycine	Glycine cleavage system	Dihydrolipoamide dehydrogenase (EC 1.8.1.4)
Amino Acids and Derivatives	Alanine, serine, and glycine	Glycine cleavage system	Aminomethyltransferase (glycine cleavage system T protein) (EC 2.1.2.10)
Amino Acids and Derivatives	Alanine, serine, and glycine	Glycine and Serine Utilization	D-3-phosphoglycerate dehydrogenase (EC 1.1.1.95)
Amino Acids and Derivatives	Alanine, serine, and glycine	Glycine and Serine Utilization	Phosphoserine phosphatase (EC 3.1.3.3)
Amino Acids and Derivatives	Alanine, serine, and glycine	Glycine and Serine Utilization	Glycine dehydrogenase [decarboxylating] (glycine cleavage system P2 protein) (EC 1.4.4.2)
Amino Acids and Derivatives	Alanine, serine, and glycine	Glycine and Serine Utilization	Glycine dehydrogenase [decarboxylating] (glycine cleavage system P1 protein) (EC 1.4.4.2)
Amino Acids and Derivatives	Alanine, serine, and glycine	Glycine and Serine Utilization	Cystathionine gamma-lyase (EC 4.4.1.1)
Amino Acids and Derivatives	Alanine, serine, and glycine	Glycine and Serine Utilization	Serine hydroxymethyltransferase (EC 2.1.2.1)
Amino Acids and Derivatives	Alanine, serine, and glycine	Glycine and Serine Utilization	Seryl-tRNA synthetase (EC 6.1.1.11)
Amino Acids and Derivatives	Alanine, serine, and glycine	Glycine and Serine Utilization	Glycine cleavage system H protein
Amino Acids and Derivatives	Alanine, serine, and glycine	Glycine and Serine Utilization	Aminomethyltransferase (glycine cleavage system T protein) (EC 2.1.2.10)
Amino Acids and Derivatives	Alanine, serine, and glycine	Glycine and Serine Utilization	Cystathionine beta-synthase (EC 4.2.1.22)
Sulfur Metabolism	Sulfur Metabolism - no subcategory	Thioredoxin-disulfide reductase	Thiol peroxidase, Bcp-type (EC 1.11.1.15)
Sulfur Metabolism	Sulfur Metabolism - no subcategory	Thioredoxin-disulfide reductase	Alkyl hydroperoxide reductase subunit C-like protein
Sulfur Metabolism	Sulfur Metabolism - no subcategory	Thioredoxin-disulfide reductase	Thioredoxin reductase (EC 1.8.1.9)
Sulfur Metabolism	Organic sulfur assimilation	Alkanesulfonates Utilization	FMN reductase (EC 1.5.1.29)
Phosphorus Metabolism	Phosphorus Metabolism - no subcategory	High affinity phosphate transporter and control of PHO regulon	Phosphate transport system permease protein PstC (TC 3.A.1.7.1)
Phosphorus Metabolism	Phosphorus Metabolism - no subcategory	High affinity phosphate transporter and control of PHO regulon	Phosphate transport ATP-binding protein PstB (TC 3.A.1.7.1)
Phosphorus Metabolism	Phosphorus Metabolism - no subcategory	High affinity phosphate transporter and control of PHO regulon	Polyphosphate kinase (EC 2.7.4.1)
Phosphorus Metabolism	Phosphorus Metabolism - no subcategory	High affinity phosphate transporter and control of PHO regulon	Phosphate transport system permease protein PstA (TC 3.A.1.7.1)
Phosphorus Metabolism	Phosphorus Metabolism - no subcategory	High affinity phosphate transporter and control of PHO regulon	Phosphate transport system regulatory protein PhoU
Phosphorus Metabolism	Phosphorus Metabolism - no subcategory	High affinity phosphate transporter and control of PHO regulon	Phosphate ABC transporter, periplasmic phosphate-binding protein PstS (TC 3.A.1.7.1)
Phosphorus Metabolism	Phosphorus Metabolism - no subcategory	Phosphate metabolism	Inorganic pyrophosphatase (EC 3.6.1.1)
Phosphorus Metabolism	Phosphorus Metabolism - no subcategory	Phosphate metabolism	Phosphate transport system permease protein PstC (TC 3.A.1.7.1)
Phosphorus Metabolism	Phosphorus Metabolism - no subcategory	Phosphate metabolism	Phosphate transport ATP-binding protein PstB (TC 3.A.1.7.1)
Phosphorus Metabolism	Phosphorus Metabolism - no subcategory	Phosphate metabolism	Phosphate transport system permease protein PstA (TC 3.A.1.7.1)
Phosphorus Metabolism	Phosphorus Metabolism - no subcategory	Phosphate metabolism	Phosphate transport system regulatory protein PhoU
Phosphorus Metabolism	Phosphorus Metabolism - no subcategory	Phosphate metabolism	Probable low-affinity inorganic phosphate transporter
Phosphorus Metabolism	Phosphorus Metabolism - no subcategory	Phosphate metabolism	Phosphate ABC transporter, periplasmic phosphate-binding protein PstS (TC 3.A.1.7.1)
Phosphorus Metabolism	Phosphorus Metabolism - no subcategory	Phosphate metabolism	Alkaline phosphatase like protein
Phosphorus Metabolism	Phosphorus Metabolism - no subcategory	Phosphate metabolism	Polyphosphate kinase (EC 2.7.4.1)
Phosphorus Metabolism	Phosphorus Metabolism - no subcategory	Polyphosphate	Polyphosphate kinase (EC 2.7.4.1)
Carbohydrates	Central carbohydrate metabolism	Methylglyoxal Metabolism	Methylglyoxal synthase (EC 4.2.3.3)
Carbohydrates	Central carbohydrate metabolism	Methylglyoxal Metabolism	Lactoylglutathione lyase (EC 4.4.1.5)
Carbohydrates	Central carbohydrate metabolism	Methylglyoxal Metabolism	Aldehyde dehydrogenase B (EC 1.2.1.22)
Carbohydrates	Central carbohydrate metabolism	Methylglyoxal Metabolism	Aldehyde dehydrogenase (EC 1.2.1.3)
Carbohydrates	Central carbohydrate metabolism	Methylglyoxal Metabolism	Hydroxyacylglutathione hydrolase (EC 3.1.2.6)
Carbohydrates	Central carbohydrate metabolism	Pyruvate metabolism II: acetyl-CoA, acetogenesis from pyruvate	Aldehyde dehydrogenase (EC 1.2.1.3)
Carbohydrates	Central carbohydrate metabolism	Pyruvate metabolism II: acetyl-CoA, acetogenesis from pyruvate	Acetate permease ActP (cation/acetate symporter)
Carbohydrates	Central carbohydrate metabolism	Pyruvate metabolism II: acetyl-CoA, acetogenesis from pyruvate	Acetyl-coenzyme A synthetase (EC 6.2.1.1)
Carbohydrates	Central carbohydrate metabolism	Pyruvate metabolism II: acetyl-CoA, acetogenesis from pyruvate	Dihydrolipoamide acetyltransferase component of pyruvate dehydrogenase complex (EC 2.3.1.12)
Carbohydrates	Central carbohydrate metabolism	Pyruvate metabolism II: acetyl-CoA, acetogenesis from pyruvate	Acylphosphate phosphohydrolase (EC 3.6.1.7), putative
Carbohydrates	Central carbohydrate metabolism	Pyruvate metabolism II: acetyl-CoA, acetogenesis from pyruvate	Acetyl-CoA synthetase (ADP-forming) alpha and beta chains, putative
Carbohydrates	Central carbohydrate metabolism	Pyruvate Alanine Serine Interconversions	L-alanine:glyoxylate aminotransferase (EC 2.6.1.44)
Carbohydrates	Central carbohydrate metabolism	Pyruvate Alanine Serine Interconversions	Branched-chain amino acid aminotransferase (EC 2.6.1.42)
Carbohydrates	Central carbohydrate metabolism	Glyoxylate bypass	Malate dehydrogenase (EC 1.1.1.37)
Carbohydrates	Central carbohydrate metabolism	Glyoxylate bypass	Citrate synthase (si) (EC 2.3.3.1)
Carbohydrates	Central carbohydrate metabolism	Glyoxylate bypass	Isocitrate lyase (EC 4.1.3.1)
Carbohydrates	Central carbohydrate metabolism	Glyoxylate bypass	Aconitate hydratase (EC 4.2.1.3)
Carbohydrates	Central carbohydrate metabolism	Glycolysis and Gluconeogenesis, including Archaeal enzymes	Hexokinase (EC 2.7.1.1)
Carbohydrates	Central carbohydrate metabolism	Glycolysis and Gluconeogenesis, including Archaeal enzymes	Triosephosphate isomerase (EC 5.3.1.1)
Carbohydrates	Central carbohydrate metabolism	Glycolysis and Gluconeogenesis, including Archaeal enzymes	NAD(P)-dependent glyceraldehyde 3-phosphate dehydrogenase archaeal (EC 1.2.1.59)
Carbohydrates	Central carbohydrate metabolism	Glycolysis and Gluconeogenesis, including Archaeal enzymes	Fructose-1,6-bisphosphatase, type I (EC 3.1.3.11)
Carbohydrates	Central carbohydrate metabolism	Glycolysis and Gluconeogenesis, including Archaeal enzymes	2,3-bisphosphoglycerate-independent phosphoglycerate mutase (EC 5.4.2.1)
Carbohydrates	Central carbohydrate metabolism	Glycolysis and Gluconeogenesis, including Archaeal enzymes	Glucose-6-phosphate isomerase (EC 5.3.1.9)
Carbohydrates	Central carbohydrate metabolism	Glycolysis and Gluconeogenesis, including Archaeal enzymes	Fructose-bisphosphate aldolase, archaeal class I (EC 4.1.2.13)
Carbohydrates	Central carbohydrate metabolism	Glycolysis and Gluconeogenesis, including Archaeal enzymes	Pyruvate kinase (EC 2.7.1.40)
Carbohydrates	Central carbohydrate metabolism	Glycolysis and Gluconeogenesis, including Archaeal enzymes	Phosphoenolpyruvate synthase (EC 2.7.9.2)
Carbohydrates	Central carbohydrate metabolism	Glycolysis and Gluconeogenesis, including Archaeal enzymes	Enolase (EC 4.2.1.11)
Carbohydrates	Central carbohydrate metabolism	Glycolysis and Gluconeogenesis, including Archaeal enzymes	Phosphoglycerate kinase (EC 2.7.2.3)
Carbohydrates	Central carbohydrate metabolism	Dihydroxyacetone kinases	Phosphoenolpyruvate-dihydroxyacetone phosphotransferase (EC 2.7.1.121), subunit DhaM
Carbohydrates	Central carbohydrate metabolism	Dihydroxyacetone kinases	DHA-specific IIA component
Carbohydrates	Central carbohydrate metabolism	Dihydroxyacetone kinases	Phosphoenolpyruvate-dihydroxyacetone phosphotransferase (EC 2.7.1.121), ADP-binding subunit DhaL
Carbohydrates	Central carbohydrate metabolism	Dihydroxyacetone kinases	Phosphoenolpyruvate-dihydroxyacetone phosphotransferase (EC 2.7.1.121), dihydroxyacetone binding subunit DhaK
Carbohydrates	Central carbohydrate metabolism	Glycolysis and Gluconeogenesis	Hexokinase (EC 2.7.1.1)
Carbohydrates	Central carbohydrate metabolism	Glycolysis and Gluconeogenesis	Triosephosphate isomerase (EC 5.3.1.1)
Carbohydrates	Central carbohydrate metabolism	Glycolysis and Gluconeogenesis	Fructose-1,6-bisphosphatase, type I (EC 3.1.3.11)
Carbohydrates	Central carbohydrate metabolism	Glycolysis and Gluconeogenesis	2,3-bisphosphoglycerate-independent phosphoglycerate mutase (EC 5.4.2.1)
Carbohydrates	Central carbohydrate metabolism	Glycolysis and Gluconeogenesis	Glucose-6-phosphate isomerase (EC 5.3.1.9)
Carbohydrates	Central carbohydrate metabolism	Glycolysis and Gluconeogenesis	Fructose-bisphosphate aldolase, archaeal class I (EC 4.1.2.13)
Carbohydrates	Central carbohydrate metabolism	Glycolysis and Gluconeogenesis	Pyruvate kinase (EC 2.7.1.40)
Carbohydrates	Central carbohydrate metabolism	Glycolysis and Gluconeogenesis	Phosphoenolpyruvate synthase (EC 2.7.9.2)
Carbohydrates	Central carbohydrate metabolism	Glycolysis and Gluconeogenesis	Enolase (EC 4.2.1.11)
Carbohydrates	Central carbohydrate metabolism	Glycolysis and Gluconeogenesis	NAD-dependent glyceraldehyde-3-phosphate dehydrogenase (EC 1.2.1.12)
Carbohydrates	Central carbohydrate metabolism	Glycolysis and Gluconeogenesis	Phosphoglycerate kinase (EC 2.7.2.3)
Carbohydrates	Central carbohydrate metabolism	Entner-Doudoroff Pathway	Hexokinase (EC 2.7.1.1)
Carbohydrates	Central carbohydrate metabolism	Entner-Doudoroff Pathway	2-dehydro-3-deoxygluconate kinase (EC 2.7.1.45)
Carbohydrates	Central carbohydrate metabolism	Entner-Doudoroff Pathway	2,3-bisphosphoglycerate-independent phosphoglycerate mutase (EC 5.4.2.1)
Carbohydrates	Central carbohydrate metabolism	Entner-Doudoroff Pathway	D-glycerate 2-kinase (EC 2.7.1.-)
Carbohydrates	Central carbohydrate metabolism	Entner-Doudoroff Pathway	2-dehydro-3-deoxyphosphogluconate aldolase (EC 4.1.2.14)
Carbohydrates	Central carbohydrate metabolism	Entner-Doudoroff Pathway	Gluconate dehydratase (EC 4.2.1.39)
Carbohydrates	Central carbohydrate metabolism	Entner-Doudoroff Pathway	Glucose 1-dehydrogenase (EC 1.1.1.47)
Carbohydrates	Central carbohydrate metabolism	Entner-Doudoroff Pathway	Pyruvate kinase (EC 2.7.1.40)
Carbohydrates	Central carbohydrate metabolism	Entner-Doudoroff Pathway	Phosphoglycerate kinase (EC 2.7.2.3)
Carbohydrates	Central carbohydrate metabolism	Entner-Doudoroff Pathway	NAD-dependent glyceraldehyde-3-phosphate dehydrogenase (EC 1.2.1.12)
Carbohydrates	Central carbohydrate metabolism	Entner-Doudoroff Pathway	Enolase (EC 4.2.1.11)
Carbohydrates	Central carbohydrate metabolism	Dehydrogenase complexes	Dihydrolipoamide dehydrogenase of acetoin dehydrogenase (EC 1.8.1.4)
Carbohydrates	Central carbohydrate metabolism	Dehydrogenase complexes	Dihydrolipoamide acetyltransferase component (E2) of acetoin dehydrogenase complex (EC 2.3.1.-)
Carbohydrates	Central carbohydrate metabolism	Dehydrogenase complexes	Dihydrolipoamide acetyltransferase component of pyruvate dehydrogenase complex (EC 2.3.1.12)
Carbohydrates	Central carbohydrate metabolism	Dehydrogenase complexes	Acetoin dehydrogenase E1 component beta-subunit (EC 1.2.4.-)
Carbohydrates	Central carbohydrate metabolism	Dehydrogenase complexes	Acetoin dehydrogenase E1 component alpha-subunit (EC 1.2.4.-)
Carbohydrates	Central carbohydrate metabolism	TCA Cycle	Isocitrate dehydrogenase [NADP] (EC 1.1.1.42)
Carbohydrates	Central carbohydrate metabolism	TCA Cycle	Malate dehydrogenase (EC 1.1.1.37)
Carbohydrates	Central carbohydrate metabolism	TCA Cycle	Succinyl-CoA ligase [ADP-forming] alpha chain (EC 6.2.1.5)
Carbohydrates	Central carbohydrate metabolism	TCA Cycle	Succinate dehydrogenase flavoprotein subunit (EC 1.3.99.1)
Carbohydrates	Central carbohydrate metabolism	TCA Cycle	Aconitate hydratase (EC 4.2.1.3)
Carbohydrates	Central carbohydrate metabolism	TCA Cycle	Succinate dehydrogenase iron-sulfur protein (EC 1.3.99.1)
Carbohydrates	Central carbohydrate metabolism	TCA Cycle	Citrate synthase (si) (EC 2.3.3.1)
Carbohydrates	Central carbohydrate metabolism	TCA Cycle	Malate:quinone oxidoreductase (EC 1.1.5.4)
Carbohydrates	Central carbohydrate metabolism	TCA Cycle	Dihydrolipoamide dehydrogenase (EC 1.8.1.4)
Carbohydrates	Central carbohydrate metabolism	TCA Cycle	Succinyl-CoA ligase [ADP-forming] beta chain (EC 6.2.1.5)
Carbohydrates	Central carbohydrate metabolism	TCA Cycle	Fumarate hydratase class II (EC 4.2.1.2)
Carbohydrates	Central carbohydrate metabolism	Pyruvate metabolism I: anaplerotic reactions, PEP	Phosphoenolpyruvate carboxylase (EC 4.1.1.31)
Carbohydrates	Central carbohydrate metabolism	Pyruvate metabolism I: anaplerotic reactions, PEP	NADP-dependent malic enzyme (EC 1.1.1.40)
Carbohydrates	Central carbohydrate metabolism	Pyruvate metabolism I: anaplerotic reactions, PEP	Pyruvate kinase (EC 2.7.1.40)
Carbohydrates	Central carbohydrate metabolism	Pyruvate metabolism I: anaplerotic reactions, PEP	Phosphoenolpyruvate synthase (EC 2.7.9.2)
Carbohydrates	Central carbohydrate metabolism	Pentose phosphate pathway	6-phosphogluconate dehydrogenase, decarboxylating (EC 1.1.1.44)
Carbohydrates	Central carbohydrate metabolism	Pentose phosphate pathway	Ribose-phosphate pyrophosphokinase (EC 2.7.6.1)
Carbohydrates	Central carbohydrate metabolism	Pentose phosphate pathway	Ribose 5-phosphate isomerase A (EC 5.3.1.6)
Carbohydrates	Central carbohydrate metabolism	Glycolate, glyoxylate interconversions	Phosphoglycolate phosphatase, archaeal type (EC 3.1.3.18)
Carbohydrates	Central carbohydrate metabolism	Glycolate, glyoxylate interconversions	Glycolate dehydrogenase (EC 1.1.99.14), subunit GlcD
Carbohydrates	Di- and oligosaccharides	Trehalose Biosynthesis	Trehalose synthase (EC 5.4.99.16)
Carbohydrates	Di- and oligosaccharides	Trehalose Biosynthesis	Glucoamylase (EC 3.2.1.3)
Carbohydrates	Di- and oligosaccharides	Maltose and Maltodextrin Utilization	4-alpha-glucanotransferase (amylomaltase) (EC 2.4.1.25)
Carbohydrates	Di- and oligosaccharides	Maltose and Maltodextrin Utilization	Maltose/maltodextrin ABC transporter, permease protein MalF
Carbohydrates	Di- and oligosaccharides	Maltose and Maltodextrin Utilization	Maltose/maltodextrin ABC transporter, substrate binding periplasmic protein MalE
Carbohydrates	Di- and oligosaccharides	Maltose and Maltodextrin Utilization	Inner membrane ABC transporter permease protein YcjP
Carbohydrates	Di- and oligosaccharides	Maltose and Maltodextrin Utilization	Alpha-glucosidase (EC 3.2.1.20)
Carbohydrates	Di- and oligosaccharides	Maltose and Maltodextrin Utilization	Maltose O-acetyltransferase (EC 2.3.1.79)
Carbohydrates	Di- and oligosaccharides	Maltose and Maltodextrin Utilization	Inner membrane ABC transporter permease protein YcjO
Carbohydrates	Di- and oligosaccharides	Maltose and Maltodextrin Utilization	ABC-type sugar transport system, periplasmic binding protein YcjN
Carbohydrates	Di- and oligosaccharides	Maltose and Maltodextrin Utilization	Glucoamylase (EC 3.2.1.3)
Carbohydrates	Di- and oligosaccharides	Maltose and Maltodextrin Utilization	Maltose/maltodextrin ABC transporter, permease protein MalG
Carbohydrates	One-carbon Metabolism	Serine-glyoxylate cycle	Malate dehydrogenase (EC 1.1.1.37)
Carbohydrates	One-carbon Metabolism	Serine-glyoxylate cycle	Serine--pyruvate aminotransferase (EC 2.6.1.51)
Carbohydrates	One-carbon Metabolism	Serine-glyoxylate cycle	Serine hydroxymethyltransferase (EC 2.1.2.1)
Carbohydrates	One-carbon Metabolism	Serine-glyoxylate cycle	5-FCL-like protein
Carbohydrates	One-carbon Metabolism	Serine-glyoxylate cycle	Succinate dehydrogenase flavoprotein subunit (EC 1.3.99.1)
Carbohydrates	One-carbon Metabolism	Serine-glyoxylate cycle	Serine-pyruvate aminotransferase/archaeal aspartate aminotransferase
Carbohydrates	One-carbon Metabolism	Serine-glyoxylate cycle	Aconitate hydratase (EC 4.2.1.3)
Carbohydrates	One-carbon Metabolism	Serine-glyoxylate cycle	Succinate dehydrogenase iron-sulfur protein (EC 1.3.99.1)
Carbohydrates	One-carbon Metabolism	Serine-glyoxylate cycle	Citrate synthase (si) (EC 2.3.3.1)
Carbohydrates	One-carbon Metabolism	Serine-glyoxylate cycle	Propionyl-CoA carboxylase beta chain (EC 6.4.1.3)
Carbohydrates	One-carbon Metabolism	Serine-glyoxylate cycle	Methylmalonyl-CoA mutase (EC 5.4.99.2)
Carbohydrates	One-carbon Metabolism	Serine-glyoxylate cycle	Serine--glyoxylate aminotransferase (EC 2.6.1.45)
Carbohydrates	One-carbon Metabolism	Serine-glyoxylate cycle	Methenyltetrahydrofolate cyclohydrolase (EC 3.5.4.9)
Carbohydrates	One-carbon Metabolism	Serine-glyoxylate cycle	Enolase (EC 4.2.1.11)
Carbohydrates	One-carbon Metabolism	Serine-glyoxylate cycle	Formate--tetrahydrofolate ligase (EC 6.3.4.3)
Carbohydrates	One-carbon Metabolism	Serine-glyoxylate cycle	Methylenetetrahydrofolate dehydrogenase (NADP+) (EC 1.5.1.5)
Carbohydrates	One-carbon Metabolism	Serine-glyoxylate cycle	Acetyl-CoA acetyltransferase (EC 2.3.1.9)
Carbohydrates	One-carbon Metabolism	Serine-glyoxylate cycle	Succinyl-CoA ligase [ADP-forming] alpha chain (EC 6.2.1.5)
Carbohydrates	One-carbon Metabolism	Serine-glyoxylate cycle	Isocitrate lyase (EC 4.1.3.1)
Carbohydrates	One-carbon Metabolism	Serine-glyoxylate cycle	3-ketoacyl-CoA thiolase (EC 2.3.1.16)
Carbohydrates	One-carbon Metabolism	Serine-glyoxylate cycle	N(5),N(10)-methenyltetrahydromethanopterin cyclohydrolase (EC 3.5.4.27)
Carbohydrates	One-carbon Metabolism	Serine-glyoxylate cycle	Succinyl-CoA ligase [ADP-forming] beta chain (EC 6.2.1.5)
Carbohydrates	One-carbon Metabolism	One-carbon metabolism by tetrahydropterines	Formyltetrahydrofolate deformylase (EC 3.5.1.10)
Carbohydrates	One-carbon Metabolism	One-carbon metabolism by tetrahydropterines	Formate--tetrahydrofolate ligase (EC 6.3.4.3)
Carbohydrates	One-carbon Metabolism	One-carbon metabolism by tetrahydropterines	N(5),N(10)-methenyltetrahydromethanopterin cyclohydrolase (EC 3.5.4.27)
Carbohydrates	One-carbon Metabolism	One-carbon metabolism by tetrahydropterines	Methylenetetrahydrofolate dehydrogenase (NADP+) (EC 1.5.1.5)
Carbohydrates	One-carbon Metabolism	One-carbon metabolism by tetrahydropterines	Methenyltetrahydrofolate cyclohydrolase (EC 3.5.4.9)
Carbohydrates	One-carbon Metabolism	One-carbon metabolism by tetrahydropterines	5-FCL-like protein
Carbohydrates	One-carbon Metabolism	Methanogenesis	F420-dependent N(5),N(10)-methylenetetrahydromethanopterin reductase (EC 1.5.99.11)
Carbohydrates	One-carbon Metabolism	Methanogenesis	N(5),N(10)-methenyltetrahydromethanopterin cyclohydrolase (EC 3.5.4.27)
Carbohydrates	Organic acids	Glycerate metabolism	Serine--glyoxylate aminotransferase (EC 2.6.1.45)
Carbohydrates	Organic acids	Glycerate metabolism	Pyruvate kinase (EC 2.7.1.40)
Carbohydrates	Organic acids	Glycerate metabolism	D-glycerate 2-kinase (EC 2.7.1.-)
Carbohydrates	Organic acids	Lactate utilization	Predicted L-lactate dehydrogenase, Iron-sulfur cluster-binding subunit YkgF
Carbohydrates	Organic acids	Lactate utilization	L-lactate permease
Carbohydrates	Organic acids	Lactate utilization	Predicted L-lactate dehydrogenase, Fe-S oxidoreductase subunit YkgE
Carbohydrates	Fermentation	Butanol Biosynthesis	Alcohol dehydrogenase (EC 1.1.1.1)
Carbohydrates	Fermentation	Butanol Biosynthesis	Enoyl-CoA hydratase (EC 4.2.1.17)
Carbohydrates	Fermentation	Butanol Biosynthesis	3-hydroxybutyryl-CoA dehydrogenase (EC 1.1.1.157)
Carbohydrates	Fermentation	Butanol Biosynthesis	Acetyl-CoA acetyltransferase (EC 2.3.1.9)
Carbohydrates	Fermentation	Acetolactate synthase subunits	Acetolactate synthase large subunit (EC 2.2.1.6)
Carbohydrates	Fermentation	Acetolactate synthase subunits	Acetolactate synthase small subunit (EC 2.2.1.6)
Carbohydrates	Fermentation	Acetyl-CoA fermentation to Butyrate	Enoyl-CoA hydratase (EC 4.2.1.17)
Carbohydrates	Fermentation	Acetyl-CoA fermentation to Butyrate	Electron transfer flavoprotein, beta subunit
Carbohydrates	Fermentation	Acetyl-CoA fermentation to Butyrate	Electron transfer flavoprotein, alpha subunit
Carbohydrates	Fermentation	Acetyl-CoA fermentation to Butyrate	3-hydroxybutyryl-CoA dehydrogenase (EC 1.1.1.157)
Carbohydrates	Fermentation	Acetyl-CoA fermentation to Butyrate	3-hydroxyacyl-CoA dehydrogenase (EC 1.1.1.35)
Carbohydrates	Fermentation	Acetyl-CoA fermentation to Butyrate	Acetyl-CoA acetyltransferase (EC 2.3.1.9)
Carbohydrates	Fermentation	Acetoin, butanediol metabolism	Acetoin catabolism protein X
Carbohydrates	Fermentation	Acetoin, butanediol metabolism	Dihydrolipoamide dehydrogenase of acetoin dehydrogenase (EC 1.8.1.4)
Carbohydrates	Fermentation	Acetoin, butanediol metabolism	Dihydrolipoamide acetyltransferase component (E2) of acetoin dehydrogenase complex (EC 2.3.1.-)
Carbohydrates	Fermentation	Acetoin, butanediol metabolism	Acetolactate synthase large subunit (EC 2.2.1.6)
Carbohydrates	Fermentation	Acetoin, butanediol metabolism	Acetolactate synthase small subunit (EC 2.2.1.6)
Carbohydrates	Fermentation	Acetoin, butanediol metabolism	Acetoin dehydrogenase E1 component beta-subunit (EC 1.2.4.-)
Carbohydrates	Fermentation	Acetoin, butanediol metabolism	Acetoin dehydrogenase E1 component alpha-subunit (EC 1.2.4.-)
Carbohydrates	Sugar alcohols	Glycerol and Glycerol-3-phosphate Uptake and Utilization	Glycerol-3-phosphate ABC transporter, permease protein UgpE (TC 3.A.1.1.3)
Carbohydrates	Sugar alcohols	Glycerol and Glycerol-3-phosphate Uptake and Utilization	Glycerol-3-phosphate dehydrogenase (EC 1.1.5.3)
Carbohydrates	Sugar alcohols	Glycerol and Glycerol-3-phosphate Uptake and Utilization	Glycerol-3-phosphate ABC transporter, permease protein UgpA (TC 3.A.1.1.3)
Carbohydrates	Sugar alcohols	Glycerol and Glycerol-3-phosphate Uptake and Utilization	Glycerol kinase (EC 2.7.1.30)
Carbohydrates	Sugar alcohols	Glycerol and Glycerol-3-phosphate Uptake and Utilization	Glycerol-3-phosphate ABC transporter, periplasmic glycerol-3-phosphate-binding protein (TC 3.A.1.1.3)
Carbohydrates	Sugar alcohols	Glycerol and Glycerol-3-phosphate Uptake and Utilization	Anaerobic glycerol-3-phosphate dehydrogenase subunit B (EC 1.1.5.3)
Carbohydrates	Sugar alcohols	Glycerol and Glycerol-3-phosphate Uptake and Utilization	Glycerophosphoryl diester phosphodiesterase (EC 3.1.4.46)
Carbohydrates	Sugar alcohols	Glycerol and Glycerol-3-phosphate Uptake and Utilization	Glycerol-3-phosphate ABC transporter, ATP-binding protein UgpC (TC 3.A.1.1.3)
Carbohydrates	Polysaccharides	Alpha-Amylase locus in Streptocococcus	Maltose/maltodextrin ABC transporter, substrate binding periplasmic protein MalE
Carbohydrates	Monosaccharides	D-ribose utilization	Ribokinase (EC 2.7.1.15)
Carbohydrates	Monosaccharides	D-ribose utilization	Ribose 5-phosphate isomerase A (EC 5.3.1.6)
Carbohydrates	Monosaccharides	Deoxyribose and Deoxynucleoside Catabolism	Ribokinase (EC 2.7.1.15)
Carbohydrates	Monosaccharides	Deoxyribose and Deoxynucleoside Catabolism	Deoxyribose-phosphate aldolase (EC 4.1.2.4)
Carbohydrates	Monosaccharides	D-gluconate and ketogluconates metabolism	Gluconate dehydratase (EC 4.2.1.39)
Carbohydrates	Monosaccharides	D-gluconate and ketogluconates metabolism	Glucose 1-dehydrogenase (EC 1.1.1.47)
Carbohydrates	Monosaccharides	D-gluconate and ketogluconates metabolism	6-phosphogluconate dehydrogenase, decarboxylating (EC 1.1.1.44)
Carbohydrates	Monosaccharides	D-gluconate and ketogluconates metabolism	2-dehydro-3-deoxygluconate kinase (EC 2.7.1.45)
Carbohydrates	Monosaccharides	D-gluconate and ketogluconates metabolism	Low-affinity gluconate/H+ symporter GntU
Carbohydrates	Monosaccharides	D-gluconate and ketogluconates metabolism	2,5-diketo-D-gluconic acid reductase B (EC 1.1.1.274)

## Sheet: Functional Annot Marinococcus
Disentangling a metabolic cross-feeding in a halophilic archaea-bacteria consortium
Nahui O. Medina-Chavez1,2*,Abigail Torres-Cerda5, Jeremy M. Chacon3, William Harcombe1,2, Susana De la Torre-Zavala4, Michael Travisano1,2,4
1 Ecology, Evolution and Behavior, University of Minnesota, St. Paul, Minnesota, USA
2 BioTechnology Institute, University of Minnesota, St. Paul, Minnesota, USA
3 University of Minnesota Supercomputing Institute, Minneapolis, MN, USA
4 Minnesota Center for the Philosophy of Science, University of Minnesota, Minneapolis, Minnesota, U.S.A.
5Instituto de Biotecnología, Universidad Autónoma de Nuevo Leon, San Nicolás de los Garza, Nuevo León, Mexico.
* Corresponding Author
E-mail: nmedinac@umn.edu
Supplementary Table 9. Functional Annotation of Marinococcus luteus
Category	Subcategory	Subsystem	Role
Cofactors, Vitamins, Prosthetic Groups, Pigments	Biotin	Biotin biosynthesis	Long-chain-fatty-acid--CoA ligase (EC 6.2.1.3)
Cofactors, Vitamins, Prosthetic Groups, Pigments	Biotin	Biotin biosynthesis	3-ketoacyl-CoA thiolase (EC 2.3.1.16)
Cofactors, Vitamins, Prosthetic Groups, Pigments	Biotin	Biotin biosynthesis	Substrate-specific component BioY of biotin ECF transporter
Cofactors, Vitamins, Prosthetic Groups, Pigments	Biotin	Biotin biosynthesis	Biotin operon repressor
Cofactors, Vitamins, Prosthetic Groups, Pigments	Biotin	Biotin biosynthesis	Adenosylmethionine-8-amino-7-oxononanoate aminotransferase (EC 2.6.1.62)
Cofactors, Vitamins, Prosthetic Groups, Pigments	Biotin	Biotin biosynthesis	Biotin-protein ligase (EC 6.3.4.15)
Cofactors, Vitamins, Prosthetic Groups, Pigments	Biotin	Biotin biosynthesis Experimental	Competence protein F homolog, phosphoribosyltransferase domain
Cofactors, Vitamins, Prosthetic Groups, Pigments	Biotin	Biotin biosynthesis Experimental	Adenosylmethionine-8-amino-7-oxononanoate aminotransferase (EC 2.6.1.62)
Cofactors, Vitamins, Prosthetic Groups, Pigments	Cofactors, Vitamins, Prosthetic Groups, Pigments - no subcategory	Thiamin biosynthesis	Sulfur carrier protein adenylyltransferase ThiF
Cofactors, Vitamins, Prosthetic Groups, Pigments	Cofactors, Vitamins, Prosthetic Groups, Pigments - no subcategory	Thiamin biosynthesis	tRNA S(4)U 4-thiouridine synthase (former ThiI)
Cofactors, Vitamins, Prosthetic Groups, Pigments	Cofactors, Vitamins, Prosthetic Groups, Pigments - no subcategory	Thiamin biosynthesis	Glycine oxidase ThiO (EC 1.4.3.19)
Cofactors, Vitamins, Prosthetic Groups, Pigments	Cofactors, Vitamins, Prosthetic Groups, Pigments - no subcategory	Thiamin biosynthesis	Thiazole biosynthesis protein ThiG
Cofactors, Vitamins, Prosthetic Groups, Pigments	Cofactors, Vitamins, Prosthetic Groups, Pigments - no subcategory	Thiamin biosynthesis	Transmembrane component YkoC of energizing module of thiamin-regulated ECF transporter for HydroxyMethylPyrimidine
Cofactors, Vitamins, Prosthetic Groups, Pigments	Cofactors, Vitamins, Prosthetic Groups, Pigments - no subcategory	Thiamin biosynthesis	Thiamine-monophosphate kinase (EC 2.7.4.16)
Cofactors, Vitamins, Prosthetic Groups, Pigments	Cofactors, Vitamins, Prosthetic Groups, Pigments - no subcategory	Thiamin biosynthesis	1-deoxy-D-xylulose 5-phosphate synthase (EC 2.2.1.7)
Cofactors, Vitamins, Prosthetic Groups, Pigments	Cofactors, Vitamins, Prosthetic Groups, Pigments - no subcategory	Thiamin biosynthesis	Substrate-specific component ThiT of thiamin ECF transporter
Cofactors, Vitamins, Prosthetic Groups, Pigments	Cofactors, Vitamins, Prosthetic Groups, Pigments - no subcategory	Thiamin biosynthesis	Substrate-specific component YkoE of thiamin-regulated ECF transporter for HydroxyMethylPyrimidine
Cofactors, Vitamins, Prosthetic Groups, Pigments	Cofactors, Vitamins, Prosthetic Groups, Pigments - no subcategory	Thiamin biosynthesis	Thiamin-phosphate pyrophosphorylase (EC 2.5.1.3)
Cofactors, Vitamins, Prosthetic Groups, Pigments	Cofactors, Vitamins, Prosthetic Groups, Pigments - no subcategory	Thiamin biosynthesis	Hydroxyethylthiazole kinase (EC 2.7.1.50)
Cofactors, Vitamins, Prosthetic Groups, Pigments	Cofactors, Vitamins, Prosthetic Groups, Pigments - no subcategory	Thiamin biosynthesis	Sulfur carrier protein ThiS
Cofactors, Vitamins, Prosthetic Groups, Pigments	Quinone cofactors	Menaquinone Biosynthesis via Futalosine	Menaquinone via futalosine step 1
Cofactors, Vitamins, Prosthetic Groups, Pigments	Quinone cofactors	Menaquinone Biosynthesis via Futalosine	Menaquinone via futalosine step 3
Cofactors, Vitamins, Prosthetic Groups, Pigments	Quinone cofactors	Menaquinone Biosynthesis via Futalosine	Gene SCO4494, often clustered with other genes in menaquinone via futalosine pathway
Cofactors, Vitamins, Prosthetic Groups, Pigments	Quinone cofactors	Menaquinone Biosynthesis via Futalosine	Menaquinone via futalosine step 4
Cofactors, Vitamins, Prosthetic Groups, Pigments	Quinone cofactors	Menaquinone Biosynthesis via Futalosine	Menaquinone via futalosine step 2
Cofactors, Vitamins, Prosthetic Groups, Pigments	Quinone cofactors	Menaquinone Biosynthesis via Futalosine -- gjo	Menaquinone via futalosine step 1
Cofactors, Vitamins, Prosthetic Groups, Pigments	Quinone cofactors	Menaquinone Biosynthesis via Futalosine -- gjo	Menaquinone via futalosine polyprenyltransferase (MenA homolog)
Cofactors, Vitamins, Prosthetic Groups, Pigments	Quinone cofactors	Menaquinone Biosynthesis via Futalosine -- gjo	2-heptaprenyl-1,4-naphthoquinone methyltransferase (EC 2.1.1.163)
Cofactors, Vitamins, Prosthetic Groups, Pigments	Quinone cofactors	Menaquinone Biosynthesis via Futalosine -- gjo	Menaquinone via futalosine step 3
Cofactors, Vitamins, Prosthetic Groups, Pigments	Quinone cofactors	Menaquinone Biosynthesis via Futalosine -- gjo	Gene SCO4494, often clustered with other genes in menaquinone via futalosine pathway
Cofactors, Vitamins, Prosthetic Groups, Pigments	Quinone cofactors	Menaquinone Biosynthesis via Futalosine -- gjo	Menaquinone via futalosine step 4
Cofactors, Vitamins, Prosthetic Groups, Pigments	Quinone cofactors	Menaquinone Biosynthesis via Futalosine -- gjo	Menaquinone via futalosine step 2
Cofactors, Vitamins, Prosthetic Groups, Pigments	Tetrapyrroles	Heme and Siroheme Biosynthesis	Hypothetical radical SAM family enzyme in heat shock gene cluster, similarity with CPO of BS HemN-type
Cofactors, Vitamins, Prosthetic Groups, Pigments	Tetrapyrroles	Heme and Siroheme Biosynthesis	Glutamyl-tRNA synthetase (EC 6.1.1.17)
Cofactors, Vitamins, Prosthetic Groups, Pigments	Tetrapyrroles	Heme and Siroheme Biosynthesis	Uroporphyrinogen-III synthase (EC 4.2.1.75)
Cofactors, Vitamins, Prosthetic Groups, Pigments	Tetrapyrroles	Heme and Siroheme Biosynthesis	Glutamate-1-semialdehyde aminotransferase (EC 5.4.3.8)
Cofactors, Vitamins, Prosthetic Groups, Pigments	Tetrapyrroles	Heme and Siroheme Biosynthesis	Precorrin-2 oxidase (EC 1.3.1.76)
Cofactors, Vitamins, Prosthetic Groups, Pigments	Tetrapyrroles	Heme and Siroheme Biosynthesis	Porphobilinogen synthase (EC 4.2.1.24)
Cofactors, Vitamins, Prosthetic Groups, Pigments	Tetrapyrroles	Heme and Siroheme Biosynthesis	Hemoprotein HemQ, essential component of heme biosynthetic pathway in Gram-positive bacteria
Cofactors, Vitamins, Prosthetic Groups, Pigments	Tetrapyrroles	Heme and Siroheme Biosynthesis	Glutamyl-tRNA reductase (EC 1.2.1.70)
Cofactors, Vitamins, Prosthetic Groups, Pigments	Tetrapyrroles	Heme and Siroheme Biosynthesis	Porphobilinogen deaminase (EC 2.5.1.61)
Cofactors, Vitamins, Prosthetic Groups, Pigments	Tetrapyrroles	Heme and Siroheme Biosynthesis	HemX protein, negative effector of steady-state concentration of glutamyl-tRNA reductase
Cofactors, Vitamins, Prosthetic Groups, Pigments	Tetrapyrroles	Heme and Siroheme Biosynthesis	Uroporphyrinogen-III methyltransferase (EC 2.1.1.107)
Cofactors, Vitamins, Prosthetic Groups, Pigments	Tetrapyrroles	Heme and Siroheme Biosynthesis	Ferrochelatase, protoheme ferro-lyase (EC 4.99.1.1)
Cofactors, Vitamins, Prosthetic Groups, Pigments	Tetrapyrroles	Heme and Siroheme Biosynthesis	Uroporphyrinogen III decarboxylase (EC 4.1.1.37)
Cofactors, Vitamins, Prosthetic Groups, Pigments	Tetrapyrroles	Heme and Siroheme Biosynthesis	Protoporphyrinogen IX oxidase, aerobic, HemY (EC 1.3.3.4)
Cofactors, Vitamins, Prosthetic Groups, Pigments	Tetrapyrroles	Heme and Siroheme Biosynthesis	Sirohydrochlorin ferrochelatase (EC 4.99.1.4)
Cofactors, Vitamins, Prosthetic Groups, Pigments	Riboflavin, FMN, FAD	Riboflavin, FMN and FAD metabolism in plants	FMN adenylyltransferase (EC 2.7.7.2)
Cofactors, Vitamins, Prosthetic Groups, Pigments	Riboflavin, FMN, FAD	Riboflavin, FMN and FAD metabolism in plants	FIG000859: hypothetical protein YebC
Cofactors, Vitamins, Prosthetic Groups, Pigments	Riboflavin, FMN, FAD	Riboflavin, FMN and FAD metabolism in plants	Molybdopterin binding motif, CinA N-terminal domain
Cofactors, Vitamins, Prosthetic Groups, Pigments	Riboflavin, FMN, FAD	Riboflavin, FMN and FAD metabolism in plants	Multi antimicrobial extrusion protein (Na(+)/drug antiporter), MATE family of MDR efflux pumps
Cofactors, Vitamins, Prosthetic Groups, Pigments	Riboflavin, FMN, FAD	Riboflavin, FMN and FAD metabolism in plants	C-terminal domain of CinA type S
Cofactors, Vitamins, Prosthetic Groups, Pigments	Riboflavin, FMN, FAD	Riboflavin, FMN and FAD metabolism in plants	6,7-dimethyl-8-ribityllumazine synthase (EC 2.5.1.78)
Cofactors, Vitamins, Prosthetic Groups, Pigments	Riboflavin, FMN, FAD	Riboflavin, FMN and FAD metabolism in plants	5-Amino-6-(5'-phosphoribitylamino)uracil phosphatase
Cofactors, Vitamins, Prosthetic Groups, Pigments	Riboflavin, FMN, FAD	Riboflavin, FMN and FAD metabolism in plants	5-amino-6-(5-phosphoribosylamino)uracil reductase (EC 1.1.1.193)
Cofactors, Vitamins, Prosthetic Groups, Pigments	Riboflavin, FMN, FAD	Riboflavin, FMN and FAD metabolism in plants	tRNA pseudouridine synthase B (EC 4.2.1.70)
Cofactors, Vitamins, Prosthetic Groups, Pigments	Riboflavin, FMN, FAD	Riboflavin, FMN and FAD metabolism in plants	Riboflavin kinase (EC 2.7.1.26)
Cofactors, Vitamins, Prosthetic Groups, Pigments	Riboflavin, FMN, FAD	Riboflavin, FMN and FAD metabolism in plants	GTP cyclohydrolase II (EC 3.5.4.25)
Cofactors, Vitamins, Prosthetic Groups, Pigments	Riboflavin, FMN, FAD	Riboflavin, FMN and FAD metabolism in plants	Riboflavin synthase eubacterial/eukaryotic (EC 2.5.1.9)
Cofactors, Vitamins, Prosthetic Groups, Pigments	Riboflavin, FMN, FAD	Riboflavin, FMN and FAD metabolism in plants	Diaminohydroxyphosphoribosylaminopyrimidine deaminase (EC 3.5.4.26)
Cofactors, Vitamins, Prosthetic Groups, Pigments	Riboflavin, FMN, FAD	Riboflavin, FMN and FAD metabolism in plants	3,4-dihydroxy-2-butanone 4-phosphate synthase (EC 4.1.99.12)
Cofactors, Vitamins, Prosthetic Groups, Pigments	Riboflavin, FMN, FAD	riboflavin to FAD	FMN adenylyltransferase (EC 2.7.7.2)
Cofactors, Vitamins, Prosthetic Groups, Pigments	Riboflavin, FMN, FAD	riboflavin to FAD	Riboflavin synthase eubacterial/eukaryotic (EC 2.5.1.9)
Cofactors, Vitamins, Prosthetic Groups, Pigments	Riboflavin, FMN, FAD	riboflavin to FAD	Riboflavin kinase (EC 2.7.1.26)
Cofactors, Vitamins, Prosthetic Groups, Pigments	Riboflavin, FMN, FAD	riboflavin to FAD	3,4-dihydroxy-2-butanone 4-phosphate synthase (EC 4.1.99.12)
Cofactors, Vitamins, Prosthetic Groups, Pigments	Riboflavin, FMN, FAD	Flavodoxin	Flavodoxin
Cofactors, Vitamins, Prosthetic Groups, Pigments	Riboflavin, FMN, FAD	Riboflavin, FMN and FAD metabolism	FMN adenylyltransferase (EC 2.7.7.2)
Cofactors, Vitamins, Prosthetic Groups, Pigments	Riboflavin, FMN, FAD	Riboflavin, FMN and FAD metabolism	6,7-dimethyl-8-ribityllumazine synthase (EC 2.5.1.78)
Cofactors, Vitamins, Prosthetic Groups, Pigments	Riboflavin, FMN, FAD	Riboflavin, FMN and FAD metabolism	5-Amino-6-(5'-phosphoribitylamino)uracil phosphatase
Cofactors, Vitamins, Prosthetic Groups, Pigments	Riboflavin, FMN, FAD	Riboflavin, FMN and FAD metabolism	5-amino-6-(5-phosphoribosylamino)uracil reductase (EC 1.1.1.193)
Cofactors, Vitamins, Prosthetic Groups, Pigments	Riboflavin, FMN, FAD	Riboflavin, FMN and FAD metabolism	Riboflavin kinase (EC 2.7.1.26)
Cofactors, Vitamins, Prosthetic Groups, Pigments	Riboflavin, FMN, FAD	Riboflavin, FMN and FAD metabolism	GTP cyclohydrolase II (EC 3.5.4.25)
Cofactors, Vitamins, Prosthetic Groups, Pigments	Riboflavin, FMN, FAD	Riboflavin, FMN and FAD metabolism	Riboflavin synthase eubacterial/eukaryotic (EC 2.5.1.9)
Cofactors, Vitamins, Prosthetic Groups, Pigments	Riboflavin, FMN, FAD	Riboflavin, FMN and FAD metabolism	Diaminohydroxyphosphoribosylaminopyrimidine deaminase (EC 3.5.4.26)
Cofactors, Vitamins, Prosthetic Groups, Pigments	Riboflavin, FMN, FAD	Riboflavin, FMN and FAD metabolism	3,4-dihydroxy-2-butanone 4-phosphate synthase (EC 4.1.99.12)
Cofactors, Vitamins, Prosthetic Groups, Pigments	Pyridoxine	Pyridoxin (Vitamin B6) Biosynthesis	Pyridoxine biosynthesis glutamine amidotransferase, synthase subunit (EC 2.4.2.-)
Cofactors, Vitamins, Prosthetic Groups, Pigments	Pyridoxine	Pyridoxin (Vitamin B6) Biosynthesis	Pyridoxine biosynthesis glutamine amidotransferase, glutaminase subunit (EC 2.4.2.-)
Cofactors, Vitamins, Prosthetic Groups, Pigments	Pyridoxine	Pyridoxin (Vitamin B6) Biosynthesis	D-3-phosphoglycerate dehydrogenase (EC 1.1.1.95)
Cofactors, Vitamins, Prosthetic Groups, Pigments	Pyridoxine	Pyridoxin (Vitamin B6) Biosynthesis	Phosphoserine aminotransferase (EC 2.6.1.52)
Cofactors, Vitamins, Prosthetic Groups, Pigments	Pyridoxine	Pyridoxin (Vitamin B6) Biosynthesis	NAD-dependent glyceraldehyde-3-phosphate dehydrogenase (EC 1.2.1.12)
Cofactors, Vitamins, Prosthetic Groups, Pigments	Pyridoxine	Pyridoxin (Vitamin B6) Biosynthesis	1-deoxy-D-xylulose 5-phosphate synthase (EC 2.2.1.7)
Cofactors, Vitamins, Prosthetic Groups, Pigments	Pyridoxine	Pyridoxin(Vitamin B6) Degradation Pathway	Hypothetical NagD-like phosphatase
Cofactors, Vitamins, Prosthetic Groups, Pigments	NAD and NADP	NAD and NADP cofactor biosynthesis global	Nicotinate phosphoribosyltransferase (EC 2.4.2.11)
Cofactors, Vitamins, Prosthetic Groups, Pigments	NAD and NADP	NAD and NADP cofactor biosynthesis global	NAD kinase (EC 2.7.1.23)
Cofactors, Vitamins, Prosthetic Groups, Pigments	NAD and NADP	NAD and NADP cofactor biosynthesis global	Transcriptional repressor for NAD biosynthesis in gram-positives
Cofactors, Vitamins, Prosthetic Groups, Pigments	NAD and NADP	NAD and NADP cofactor biosynthesis global	C-terminal domain of CinA type S
Cofactors, Vitamins, Prosthetic Groups, Pigments	NAD and NADP	NAD and NADP cofactor biosynthesis global	ADP-ribose pyrophosphatase (EC 3.6.1.13)
Cofactors, Vitamins, Prosthetic Groups, Pigments	NAD and NADP	NAD and NADP cofactor biosynthesis global	NAD synthetase (EC 6.3.1.5)
Cofactors, Vitamins, Prosthetic Groups, Pigments	NAD and NADP	NAD and NADP cofactor biosynthesis global	Nicotinate-nucleotide adenylyltransferase (EC 2.7.7.18)
Cofactors, Vitamins, Prosthetic Groups, Pigments	NAD and NADP	NAD and NADP cofactor biosynthesis global	Kynureninase (EC 3.7.1.3)
Cofactors, Vitamins, Prosthetic Groups, Pigments	NAD and NADP	NAD and NADP cofactor biosynthesis global	N-Ribosylnicotinamide phsphorylase (EC. 2.4.2.1)
Cofactors, Vitamins, Prosthetic Groups, Pigments	NAD and NADP	NAD and NADP cofactor biosynthesis global	Nicotinamidase (EC 3.5.1.19)
Cofactors, Vitamins, Prosthetic Groups, Pigments	Folate and pterines	Folate biosynthesis cluster	Dihydropteroate synthase (EC 2.5.1.15)
Cofactors, Vitamins, Prosthetic Groups, Pigments	Folate and pterines	Folate biosynthesis cluster	tRNA(Ile)-lysidine synthetase (EC 6.3.4.19)
Cofactors, Vitamins, Prosthetic Groups, Pigments	Folate and pterines	Folate biosynthesis cluster	Hypoxanthine-guanine phosphoribosyltransferase (EC 2.4.2.8)
Cofactors, Vitamins, Prosthetic Groups, Pigments	Folate and pterines	Folate biosynthesis cluster	Aspartate 1-decarboxylase (EC 4.1.1.11)
Cofactors, Vitamins, Prosthetic Groups, Pigments	Folate and pterines	Folate biosynthesis cluster	Cell division protein FtsH (EC 3.4.24.-)
Cofactors, Vitamins, Prosthetic Groups, Pigments	Folate and pterines	Folate biosynthesis cluster	GTP cyclohydrolase I (EC 3.5.4.16) type 1
Cofactors, Vitamins, Prosthetic Groups, Pigments	Folate and pterines	Folate biosynthesis cluster	Pantoate--beta-alanine ligase (EC 6.3.2.1)
Cofactors, Vitamins, Prosthetic Groups, Pigments	Folate and pterines	Folate biosynthesis cluster	2-amino-4-hydroxy-6-hydroxymethyldihydropteridine pyrophosphokinase (EC 2.7.6.3)
Cofactors, Vitamins, Prosthetic Groups, Pigments	Folate and pterines	Folate biosynthesis cluster	Dihydroneopterin aldolase (EC 4.1.2.25)
Cofactors, Vitamins, Prosthetic Groups, Pigments	Folate and pterines	Molybdenum cofactor biosynthesis	Molybdenum cofactor biosynthesis protein MoaC
Cofactors, Vitamins, Prosthetic Groups, Pigments	Folate and pterines	Molybdenum cofactor biosynthesis	Molybdenum transport system permease protein ModB (TC 3.A.1.8.1)
Cofactors, Vitamins, Prosthetic Groups, Pigments	Folate and pterines	Molybdenum cofactor biosynthesis	Molybdenum cofactor biosynthesis protein MoaE
Cofactors, Vitamins, Prosthetic Groups, Pigments	Folate and pterines	Molybdenum cofactor biosynthesis	Molybdopterin biosynthesis protein MoeA
Cofactors, Vitamins, Prosthetic Groups, Pigments	Folate and pterines	Molybdenum cofactor biosynthesis	GTP cyclohydrolase II (EC 3.5.4.25)
Cofactors, Vitamins, Prosthetic Groups, Pigments	Folate and pterines	Molybdenum cofactor biosynthesis	Molybdopterin-guanine dinucleotide biosynthesis protein MobA
Cofactors, Vitamins, Prosthetic Groups, Pigments	Folate and pterines	Molybdenum cofactor biosynthesis	GTP cyclohydrolase I (EC 3.5.4.16) type 1
Cofactors, Vitamins, Prosthetic Groups, Pigments	Folate and pterines	Molybdenum cofactor biosynthesis	Molybdenum cofactor biosynthesis protein MoaA
Cofactors, Vitamins, Prosthetic Groups, Pigments	Folate and pterines	Molybdenum cofactor biosynthesis	Molybdopterin-guanine dinucleotide biosynthesis protein MobB
Cofactors, Vitamins, Prosthetic Groups, Pigments	Folate and pterines	Molybdenum cofactor biosynthesis	Molybdenum ABC transporter, periplasmic molybdenum-binding protein ModA (TC 3.A.1.8.1)
Cofactors, Vitamins, Prosthetic Groups, Pigments	Folate and pterines	Molybdenum cofactor biosynthesis	Molybdenum cofactor biosynthesis protein MoaB
Cofactors, Vitamins, Prosthetic Groups, Pigments	Folate and pterines	Folate Biosynthesis	Aminodeoxychorismate lyase (EC 4.1.3.38)
Cofactors, Vitamins, Prosthetic Groups, Pigments	Folate and pterines	Folate Biosynthesis	Folylpolyglutamate synthase (EC 6.3.2.17)
Cofactors, Vitamins, Prosthetic Groups, Pigments	Folate and pterines	Folate Biosynthesis	Dihydropteroate synthase (EC 2.5.1.15)
Cofactors, Vitamins, Prosthetic Groups, Pigments	Folate and pterines	Folate Biosynthesis	5-formyltetrahydrofolate cyclo-ligase (EC 6.3.3.2)
Cofactors, Vitamins, Prosthetic Groups, Pigments	Folate and pterines	Folate Biosynthesis	Dihydrofolate reductase (EC 1.5.1.3)
Cofactors, Vitamins, Prosthetic Groups, Pigments	Folate and pterines	Folate Biosynthesis	Dihydrofolate synthase (EC 6.3.2.12)
Cofactors, Vitamins, Prosthetic Groups, Pigments	Folate and pterines	Folate Biosynthesis	GTP cyclohydrolase I (EC 3.5.4.16) type 1
Cofactors, Vitamins, Prosthetic Groups, Pigments	Folate and pterines	Folate Biosynthesis	Para-aminobenzoate synthase, aminase component (EC 2.6.1.85)
Cofactors, Vitamins, Prosthetic Groups, Pigments	Folate and pterines	Folate Biosynthesis	Thymidylate synthase (EC 2.1.1.45)
Cofactors, Vitamins, Prosthetic Groups, Pigments	Folate and pterines	Folate Biosynthesis	2-amino-4-hydroxy-6-hydroxymethyldihydropteridine pyrophosphokinase (EC 2.7.6.3)
Cofactors, Vitamins, Prosthetic Groups, Pigments	Folate and pterines	Folate Biosynthesis	Dihydroneopterin aldolase (EC 4.1.2.25)
Cofactors, Vitamins, Prosthetic Groups, Pigments	Folate and pterines	Folate Biosynthesis	Para-aminobenzoate synthase, amidotransferase component (EC 2.6.1.85)
Cofactors, Vitamins, Prosthetic Groups, Pigments	Folate and pterines	5-FCL-like protein	Alcohol dehydrogenase (EC 1.1.1.1)
Cofactors, Vitamins, Prosthetic Groups, Pigments	Folate and pterines	5-FCL-like protein	Isocitrate dehydrogenase [NADP] (EC 1.1.1.42)
Cofactors, Vitamins, Prosthetic Groups, Pigments	Folate and pterines	5-FCL-like protein	Formyltetrahydrofolate deformylase (EC 3.5.1.10)
Cofactors, Vitamins, Prosthetic Groups, Pigments	Folate and pterines	5-FCL-like protein	5-formyltetrahydrofolate cyclo-ligase (EC 6.3.3.2)
Cofactors, Vitamins, Prosthetic Groups, Pigments	Folate and pterines	5-FCL-like protein	Dihydrofolate reductase (EC 1.5.1.3)
Cofactors, Vitamins, Prosthetic Groups, Pigments	Folate and pterines	5-FCL-like protein	Thiamine-monophosphate kinase (EC 2.7.4.16)
Cofactors, Vitamins, Prosthetic Groups, Pigments	Folate and pterines	5-FCL-like protein	Serine hydroxymethyltransferase (EC 2.1.2.1)
Cofactors, Vitamins, Prosthetic Groups, Pigments	Folate and pterines	5-FCL-like protein	Methylenetetrahydrofolate dehydrogenase (NADP+) (EC 1.5.1.5)
Cofactors, Vitamins, Prosthetic Groups, Pigments	Folate and pterines	5-FCL-like protein	Phosphoribosylglycinamide formyltransferase (EC 2.1.2.2)
Cofactors, Vitamins, Prosthetic Groups, Pigments	Folate and pterines	5-FCL-like protein	Succinate dehydrogenase iron-sulfur protein (EC 1.3.99.1)
Cofactors, Vitamins, Prosthetic Groups, Pigments	Folate and pterines	5-FCL-like protein	Phosphoribosylaminoimidazolecarboxamide formyltransferase (EC 2.1.2.3)
Cofactors, Vitamins, Prosthetic Groups, Pigments	Folate and pterines	5-FCL-like protein	Thiamin-phosphate pyrophosphorylase (EC 2.5.1.3)
Cofactors, Vitamins, Prosthetic Groups, Pigments	Folate and pterines	5-FCL-like protein	5,10-methylenetetrahydrofolate reductase (EC 1.5.1.20)
Cofactors, Vitamins, Prosthetic Groups, Pigments	Folate and pterines	5-FCL-like protein	Dihydrolipoamide acetyltransferase component of pyruvate dehydrogenase complex (EC 2.3.1.12)
Cofactors, Vitamins, Prosthetic Groups, Pigments	Folate and pterines	5-FCL-like protein	Hydroxyethylthiazole kinase (EC 2.7.1.50)
Cofactors, Vitamins, Prosthetic Groups, Pigments	Folate and pterines	Pterin carbinolamine dehydratase	Pterin-4-alpha-carbinolamine dehydratase (EC 4.2.1.96)
Cofactors, Vitamins, Prosthetic Groups, Pigments	Folate and pterines	Pterin carbinolamine dehydratase	Fumarylacetoacetate hydrolase family protein
Cofactors, Vitamins, Prosthetic Groups, Pigments	Lipoic acid	Lipoic acid metabolism	Lipoate-protein ligase A
Cofactors, Vitamins, Prosthetic Groups, Pigments	Lipoic acid	Lipoic acid metabolism	Lipoate synthase
Cofactors, Vitamins, Prosthetic Groups, Pigments	Coenzyme A	Coenzyme A Biosynthesis cluster	3-methyl-2-oxobutanoate hydroxymethyltransferase (EC 2.1.2.11)
Cofactors, Vitamins, Prosthetic Groups, Pigments	Coenzyme A	Coenzyme A Biosynthesis cluster	Pantoate--beta-alanine ligase (EC 6.3.2.1)
Cofactors, Vitamins, Prosthetic Groups, Pigments	Coenzyme A	Coenzyme A Biosynthesis cluster	Aspartate 1-decarboxylase (EC 4.1.1.11)
Cofactors, Vitamins, Prosthetic Groups, Pigments	Coenzyme A	Coenzyme A Biosynthesis	Pantothenate:Na+ symporter (TC 2.A.21.1.1)
Cofactors, Vitamins, Prosthetic Groups, Pigments	Coenzyme A	Coenzyme A Biosynthesis	3-methyl-2-oxobutanoate hydroxymethyltransferase (EC 2.1.2.11)
Cofactors, Vitamins, Prosthetic Groups, Pigments	Coenzyme A	Coenzyme A Biosynthesis	Dephospho-CoA kinase (EC 2.7.1.24)
Cofactors, Vitamins, Prosthetic Groups, Pigments	Coenzyme A	Coenzyme A Biosynthesis	Pantothenate kinase type II, eukaryotic (EC 2.7.1.33)
Cofactors, Vitamins, Prosthetic Groups, Pigments	Coenzyme A	Coenzyme A Biosynthesis	Aspartate 1-decarboxylase (EC 4.1.1.11)
Cofactors, Vitamins, Prosthetic Groups, Pigments	Coenzyme A	Coenzyme A Biosynthesis	Ketol-acid reductoisomerase (EC 1.1.1.86)
Cofactors, Vitamins, Prosthetic Groups, Pigments	Coenzyme A	Coenzyme A Biosynthesis	Phosphopantetheine adenylyltransferase (EC 2.7.7.3)
Cofactors, Vitamins, Prosthetic Groups, Pigments	Coenzyme A	Coenzyme A Biosynthesis	Phosphopantothenoylcysteine synthetase (EC 6.3.2.5)
Cofactors, Vitamins, Prosthetic Groups, Pigments	Coenzyme A	Coenzyme A Biosynthesis	Phosphopantothenoylcysteine decarboxylase (EC 4.1.1.36)
Cofactors, Vitamins, Prosthetic Groups, Pigments	Coenzyme A	Coenzyme A Biosynthesis	Pantoate--beta-alanine ligase (EC 6.3.2.1)
Cell Wall and Capsule	Capsular and extracellular polysacchrides	Capsular Polysaccharides Biosynthesis and Assembly	O-antigen flippase Wzx
Cell Wall and Capsule	Capsular and extracellular polysacchrides	Capsular Polysaccharides Biosynthesis and Assembly	Oligosaccharide repeat unit polymerase Wzy
Cell Wall and Capsule	Capsular and extracellular polysacchrides	Exopolysaccharide Biosynthesis	Manganese-dependent protein-tyrosine phosphatase (EC 3.1.3.48)
Cell Wall and Capsule	Capsular and extracellular polysacchrides	Exopolysaccharide Biosynthesis	Tyrosine-protein kinase transmembrane modulator EpsC
Cell Wall and Capsule	Capsular and extracellular polysacchrides	Exopolysaccharide Biosynthesis	Tyrosine-protein kinase EpsD (EC 2.7.10.2)
Cell Wall and Capsule	Capsular and extracellular polysacchrides	Exopolysaccharide Biosynthesis	Tyrosine decarboxylase (EC 4.1.125)
Cell Wall and Capsule	Capsular and extracellular polysacchrides	Exopolysaccharide Biosynthesis	Glycosyl transferase, group 2 family protein
Cell Wall and Capsule	Capsular and extracellular polysacchrides	Exopolysaccharide Biosynthesis	Glycosyl transferase, group 1 family protein
Cell Wall and Capsule	Capsular and extracellular polysacchrides	Exopolysaccharide Biosynthesis	Undecaprenyl-phosphate galactosephosphotransferase (EC 2.7.8.6)
Cell Wall and Capsule	Capsular and extracellular polysacchrides	Sialic Acid Metabolism	PTS system, mannose-specific IIB component (EC 2.7.1.69)
Cell Wall and Capsule	Capsular and extracellular polysacchrides	Sialic Acid Metabolism	Glucosamine-1-phosphate N-acetyltransferase (EC 2.3.1.157)
Cell Wall and Capsule	Capsular and extracellular polysacchrides	Sialic Acid Metabolism	PTS system, mannose-specific IIC component (EC 2.7.1.69)
Cell Wall and Capsule	Capsular and extracellular polysacchrides	Sialic Acid Metabolism	Glucosamine-6-phosphate deaminase (EC 3.5.99.6)
Cell Wall and Capsule	Capsular and extracellular polysacchrides	Sialic Acid Metabolism	Glucosamine--fructose-6-phosphate aminotransferase [isomerizing] (EC 2.6.1.16)
Cell Wall and Capsule	Capsular and extracellular polysacchrides	Sialic Acid Metabolism	PTS system, mannose-specific IIA component (EC 2.7.1.69)
Cell Wall and Capsule	Capsular and extracellular polysacchrides	Sialic Acid Metabolism	PTS system, N-acetylglucosamine-specific IIB component (EC 2.7.1.69)
Cell Wall and Capsule	Capsular and extracellular polysacchrides	Sialic Acid Metabolism	N-acetylmannosamine kinase (EC 2.7.1.60)
Cell Wall and Capsule	Capsular and extracellular polysacchrides	Sialic Acid Metabolism	Phosphoglucosamine mutase (EC 5.4.2.10)
Cell Wall and Capsule	Capsular and extracellular polysacchrides	Sialic Acid Metabolism	PTS system, N-acetylglucosamine-specific IIC component (EC 2.7.1.69)
Cell Wall and Capsule	Capsular and extracellular polysacchrides	Sialic Acid Metabolism	N-acetylglucosamine-1-phosphate uridyltransferase (EC 2.7.7.23)
Cell Wall and Capsule	Capsular and extracellular polysacchrides	Sialic Acid Metabolism	N-acetylglucosamine-6-phosphate deacetylase (EC 3.5.1.25)
Cell Wall and Capsule	Cell Wall and Capsule - no subcategory	Murein Hydrolases	Membrane-bound lytic murein transglycosylase D precursor (EC 3.2.1.-)
Cell Wall and Capsule	Cell Wall and Capsule - no subcategory	Murein Hydrolases	N-acetylmuramoyl-L-alanine amidase (EC 3.5.1.28)
Cell Wall and Capsule	Cell Wall and Capsule - no subcategory	Murein Hydrolases	D-alanyl-D-alanine carboxypeptidase (EC 3.4.16.4)
Cell Wall and Capsule	Cell Wall and Capsule - no subcategory	Murein Hydrolases	Muramoyltetrapeptide carboxypeptidase (EC 3.4.17.13)
Cell Wall and Capsule	Cell Wall and Capsule - no subcategory	Peptidoglycan Biosynthesis	Glucosamine-1-phosphate N-acetyltransferase (EC 2.3.1.157)
Cell Wall and Capsule	Cell Wall and Capsule - no subcategory	Peptidoglycan Biosynthesis	UDP-N-acetylmuramoylalanyl-D-glutamate--2,6-diaminopimelate ligase (EC 6.3.2.13)
Cell Wall and Capsule	Cell Wall and Capsule - no subcategory	Peptidoglycan Biosynthesis	D-alanyl-D-alanine carboxypeptidase (EC 3.4.16.4)
Cell Wall and Capsule	Cell Wall and Capsule - no subcategory	Peptidoglycan Biosynthesis	Cell division protein FtsI [Peptidoglycan synthetase] (EC 2.4.1.129)
Cell Wall and Capsule	Cell Wall and Capsule - no subcategory	Peptidoglycan Biosynthesis	UDP-N-acetylenolpyruvoylglucosamine reductase (EC 1.1.1.158)
Cell Wall and Capsule	Cell Wall and Capsule - no subcategory	Peptidoglycan Biosynthesis	Glutamine synthetase type I (EC 6.3.1.2)
Cell Wall and Capsule	Cell Wall and Capsule - no subcategory	Peptidoglycan Biosynthesis	UDP-N-acetylglucosamine 1-carboxyvinyltransferase (EC 2.5.1.7)
Cell Wall and Capsule	Cell Wall and Capsule - no subcategory	Peptidoglycan Biosynthesis	UDP-N-acetylmuramoylalanine--D-glutamate ligase (EC 6.3.2.9)
Cell Wall and Capsule	Cell Wall and Capsule - no subcategory	Peptidoglycan Biosynthesis	UDP-N-acetylglucosamine--N-acetylmuramyl-(pentapeptide) pyrophosphoryl-undecaprenol N-acetylglucosamine transferase (EC 2.4.1.227)
Cell Wall and Capsule	Cell Wall and Capsule - no subcategory	Peptidoglycan Biosynthesis	Glutamate racemase (EC 5.1.1.3)
Cell Wall and Capsule	Cell Wall and Capsule - no subcategory	Peptidoglycan Biosynthesis	UDP-N-acetylmuramoylalanyl-D-glutamyl-2,6-diaminopimelate--D-alanyl-D-alanine ligase (EC 6.3.2.10)
Cell Wall and Capsule	Cell Wall and Capsule - no subcategory	Peptidoglycan Biosynthesis	UDP-N-acetylmuramate--alanine ligase (EC 6.3.2.8)
Cell Wall and Capsule	Cell Wall and Capsule - no subcategory	Peptidoglycan Biosynthesis	D-alanine--D-alanine ligase (EC 6.3.2.4)
Cell Wall and Capsule	Cell Wall and Capsule - no subcategory	Peptidoglycan Biosynthesis	Phospho-N-acetylmuramoyl-pentapeptide-transferase (EC 2.7.8.13)
Cell Wall and Capsule	Cell Wall and Capsule - no subcategory	Peptidoglycan Biosynthesis	N-acetylglucosamine-1-phosphate uridyltransferase (EC 2.7.7.23)
Cell Wall and Capsule	Cell Wall and Capsule - no subcategory	Peptidoglycan Biosynthesis	Multimodular transpeptidase-transglycosylase (EC 2.4.1.129) (EC 3.4.-.-)
Cell Wall and Capsule	Cell Wall and Capsule - no subcategory	UDP-N-acetylmuramate from Fructose-6-phosphate Biosynthesis	UDP-N-acetylenolpyruvoylglucosamine reductase (EC 1.1.1.158)
Cell Wall and Capsule	Cell Wall and Capsule - no subcategory	UDP-N-acetylmuramate from Fructose-6-phosphate Biosynthesis	Glucosamine-1-phosphate N-acetyltransferase (EC 2.3.1.157)
Cell Wall and Capsule	Cell Wall and Capsule - no subcategory	UDP-N-acetylmuramate from Fructose-6-phosphate Biosynthesis	Glucosamine--fructose-6-phosphate aminotransferase [isomerizing] (EC 2.6.1.16)
Cell Wall and Capsule	Cell Wall and Capsule - no subcategory	UDP-N-acetylmuramate from Fructose-6-phosphate Biosynthesis	UDP-N-acetylglucosamine 1-carboxyvinyltransferase (EC 2.5.1.7)
Cell Wall and Capsule	Cell Wall and Capsule - no subcategory	UDP-N-acetylmuramate from Fructose-6-phosphate Biosynthesis	Phosphoglucosamine mutase (EC 5.4.2.10)
Cell Wall and Capsule	Cell Wall and Capsule - no subcategory	UDP-N-acetylmuramate from Fructose-6-phosphate Biosynthesis	N-acetylglucosamine-1-phosphate uridyltransferase (EC 2.7.7.23)
Cell Wall and Capsule	Cell Wall and Capsule - no subcategory	YjeE	TsaB protein, required for threonylcarbamoyladenosine (t(6)A) formation in tRNA
Cell Wall and Capsule	Cell Wall and Capsule - no subcategory	YjeE	NAD(P)HX epimerase
Cell Wall and Capsule	Cell Wall and Capsule - no subcategory	YjeE	TsaE protein, required for threonylcarbamoyladenosine t(6)A37 formation in tRNA
Cell Wall and Capsule	Cell Wall and Capsule - no subcategory	YjeE	NAD(P)HX dehydratase
Cell Wall and Capsule	Cell Wall and Capsule - no subcategory	Recycling of Peptidoglycan Amino Acids	L-alanine-DL-glutamate epimerase
Cell Wall and Capsule	Cell Wall and Capsule - no subcategory	Recycling of Peptidoglycan Amino Acids	N-acetylmuramoyl-L-alanine amidase (EC 3.5.1.28)
Cell Wall and Capsule	Cell Wall and Capsule - no subcategory	Recycling of Peptidoglycan Amino Acids	Muramoyltetrapeptide carboxypeptidase (EC 3.4.17.13)
Cell Wall and Capsule	Cell Wall and Capsule - no subcategory	Peptidoglycan biosynthesis--gjo	UDP-N-acetylmuramate--alanine ligase (EC 6.3.2.8)
Cell Wall and Capsule	Cell Wall and Capsule - no subcategory	Peptidoglycan biosynthesis--gjo	UDP-N-acetylmuramoylalanine--D-glutamate ligase (EC 6.3.2.9)
Cell Wall and Capsule	Cell Wall and Capsule - no subcategory	Peptidoglycan biosynthesis--gjo	UDP-N-acetylmuramoylalanyl-D-glutamate--2,6-diaminopimelate ligase (EC 6.3.2.13)
Cell Wall and Capsule	Cell Wall and Capsule - no subcategory	Peptidoglycan biosynthesis--gjo	D-alanine--D-alanine ligase (EC 6.3.2.4)
Cell Wall and Capsule	Cell Wall and Capsule - no subcategory	Peptidoglycan biosynthesis--gjo	UDP-N-acetylmuramoylalanyl-D-glutamyl-2,6-diaminopimelate--D-alanyl-D-alanine ligase (EC 6.3.2.10)
Cell Wall and Capsule	Gram-Positive cell wall components	Teichoic and lipoteichoic acids biosynthesis	Teichoic acid export ATP-binding protein TagH (EC 3.6.3.40)
Cell Wall and Capsule	Gram-Positive cell wall components	Teichoic and lipoteichoic acids biosynthesis	CDP-glycerol:poly(glycerophosphate) glycerophosphotransferase (EC 2.7.8.12)
Cell Wall and Capsule	Gram-Positive cell wall components	Teichoic and lipoteichoic acids biosynthesis	Undecaprenyl-phosphate N-acetylglucosaminyl 1-phosphate transferase (EC 2.7.8.-)
Cell Wall and Capsule	Gram-Positive cell wall components	Teichoic and lipoteichoic acids biosynthesis	Teichoic acid translocation permease protein TagG
Cell Wall and Capsule	Gram-Positive cell wall components	Teichoic and lipoteichoic acids biosynthesis	Minor teichoic acid biosynthesis protein GgaB
Cell Wall and Capsule	Gram-Positive cell wall components	Teichoic and lipoteichoic acids biosynthesis	2-C-methyl-D-erythritol 4-phosphate cytidylyltransferase (EC 2.7.7.60)
Virulence, Disease and Defense	Adhesion	Streptococcus pyogenes recombinatorial zone	Chaperonin (heat shock protein 33)
Virulence, Disease and Defense	Resistance to antibiotics and toxic compounds	Copper homeostasis	Copper-translocating P-type ATPase (EC 3.6.3.4)
Virulence, Disease and Defense	Resistance to antibiotics and toxic compounds	Copper homeostasis	Copper resistance protein CopC
Virulence, Disease and Defense	Resistance to antibiotics and toxic compounds	Copper homeostasis	Multidrug resistance transporter, Bcr/CflA family
Virulence, Disease and Defense	Resistance to antibiotics and toxic compounds	Bile hydrolysis	Choloylglycine hydrolase (EC 3.5.1.24)
Virulence, Disease and Defense	Resistance to antibiotics and toxic compounds	Cobalt-zinc-cadmium resistance	Cobalt-zinc-cadmium resistance protein
Virulence, Disease and Defense	Resistance to antibiotics and toxic compounds	Cobalt-zinc-cadmium resistance	Cobalt-zinc-cadmium resistance protein CzcD
Virulence, Disease and Defense	Resistance to antibiotics and toxic compounds	Cobalt-zinc-cadmium resistance	Transcriptional regulator, MerR family
Virulence, Disease and Defense	Resistance to antibiotics and toxic compounds	Zinc resistance	Response regulator of zinc sigma-54-dependent two-component system
Virulence, Disease and Defense	Resistance to antibiotics and toxic compounds	Mercuric reductase	Mercuric ion reductase (EC 1.16.1.1)
Virulence, Disease and Defense	Resistance to antibiotics and toxic compounds	Mercury resistance operon	Mercuric ion reductase (EC 1.16.1.1)
Virulence, Disease and Defense	Resistance to antibiotics and toxic compounds	Resistance to fluoroquinolones	DNA gyrase subunit B (EC 5.99.1.3)
Virulence, Disease and Defense	Resistance to antibiotics and toxic compounds	Resistance to fluoroquinolones	DNA gyrase subunit A (EC 5.99.1.3)
Virulence, Disease and Defense	Resistance to antibiotics and toxic compounds	Resistance to fluoroquinolones	Topoisomerase IV subunit B (EC 5.99.1.-)
Virulence, Disease and Defense	Resistance to antibiotics and toxic compounds	Resistance to fluoroquinolones	Topoisomerase IV subunit A (EC 5.99.1.-)
Virulence, Disease and Defense	Resistance to antibiotics and toxic compounds	Arsenic resistance	Arsenical-resistance protein ACR3
Virulence, Disease and Defense	Resistance to antibiotics and toxic compounds	Arsenic resistance	Arsenical resistance operon trans-acting repressor ArsD
Virulence, Disease and Defense	Resistance to antibiotics and toxic compounds	Arsenic resistance	Arsenical resistance operon repressor
Virulence, Disease and Defense	Resistance to antibiotics and toxic compounds	Arsenic resistance	Arsenical pump-driving ATPase (EC 3.6.3.16)
Virulence, Disease and Defense	Resistance to antibiotics and toxic compounds	Arsenic resistance	Arsenic efflux pump protein
Virulence, Disease and Defense	Resistance to antibiotics and toxic compounds	Arsenic resistance	Arsenate reductase (EC 1.20.4.1)
Virulence, Disease and Defense	Resistance to antibiotics and toxic compounds	Cadmium resistance	Cadmium efflux system accessory protein
Virulence, Disease and Defense	Resistance to antibiotics and toxic compounds	Resistance to chromium compounds	Chromate transport protein ChrA
Virulence, Disease and Defense	Resistance to antibiotics and toxic compounds	Multidrug Resistance Efflux Pumps	Multi antimicrobial extrusion protein (Na(+)/drug antiporter), MATE family of MDR efflux pumps
Virulence, Disease and Defense	Resistance to antibiotics and toxic compounds	Multidrug Resistance Efflux Pumps	Acriflavin resistance protein
Virulence, Disease and Defense	Resistance to antibiotics and toxic compounds	Multidrug Resistance Efflux Pumps	Multidrug and toxin extrusion (MATE) family efflux pump YdhE/NorM, homolog
Virulence, Disease and Defense	Resistance to antibiotics and toxic compounds	Multidrug Resistance Efflux Pumps	Multidrug-efflux transporter, major facilitator superfamily (MFS) (TC 2.A.1)
Virulence, Disease and Defense	Invasion and intracellular resistance	Mycobacterium virulence operon involved in protein synthesis (SSU ribosomal proteins)	SSU ribosomal protein S7p (S5e)
Virulence, Disease and Defense	Invasion and intracellular resistance	Mycobacterium virulence operon involved in protein synthesis (SSU ribosomal proteins)	Translation elongation factor G
Virulence, Disease and Defense	Invasion and intracellular resistance	Mycobacterium virulence operon involved in protein synthesis (SSU ribosomal proteins)	Translation elongation factor Tu
Virulence, Disease and Defense	Invasion and intracellular resistance	Mycobacterium virulence operon involved in protein synthesis (SSU ribosomal proteins)	SSU ribosomal protein S12p (S23e)
Virulence, Disease and Defense	Invasion and intracellular resistance	Mycobacterium virulence operon involved in an unknown function with a Jag Protein and YidC and YidD	RNA-binding protein Jag
Virulence, Disease and Defense	Invasion and intracellular resistance	Mycobacterium virulence operon involved in an unknown function with a Jag Protein and YidC and YidD	Protein YidD
Virulence, Disease and Defense	Invasion and intracellular resistance	Mycobacterium virulence operon involved in an unknown function with a Jag Protein and YidC and YidD	Inner membrane protein translocase component YidC, short form OxaI-like
Virulence, Disease and Defense	Invasion and intracellular resistance	Mycobacterium virulence operon involved in DNA transcription	DNA-directed RNA polymerase beta' subunit (EC 2.7.7.6)
Virulence, Disease and Defense	Invasion and intracellular resistance	Mycobacterium virulence operon involved in DNA transcription	DNA-directed RNA polymerase beta subunit (EC 2.7.7.6)
Virulence, Disease and Defense	Invasion and intracellular resistance	Mycobacterium virulence operon involved in protein synthesis (LSU ribosomal proteins)	LSU ribosomal protein L35p
Virulence, Disease and Defense	Invasion and intracellular resistance	Mycobacterium virulence operon involved in protein synthesis (LSU ribosomal proteins)	Translation initiation factor 3
Virulence, Disease and Defense	Invasion and intracellular resistance	Mycobacterium virulence operon involved in protein synthesis (LSU ribosomal proteins)	LSU ribosomal protein L20p
Potassium metabolism	Potassium metabolism - no subcategory	Potassium homeostasis	Trk system potassium uptake protein TrkA
Potassium metabolism	Potassium metabolism - no subcategory	Potassium homeostasis	Potassium efflux system KefA protein
Potassium metabolism	Potassium metabolism - no subcategory	Potassium homeostasis	Potassium voltage-gated channel subfamily KQT
Miscellaneous	Plant-Prokaryote DOE project	Iron-sulfur cluster assembly	PaaD-like protein (DUF59) involved in Fe-S cluster assembly
Miscellaneous	Plant-Prokaryote DOE project	Iron-sulfur cluster assembly	Iron-sulfur cluster regulator IscR
Miscellaneous	Plant-Prokaryote DOE project	Iron-sulfur cluster assembly	Putative iron-sulfur cluster assembly scaffold protein for SUF system, SufE2
Miscellaneous	Plant-Prokaryote DOE project	Iron-sulfur cluster assembly	Iron-sulfur cluster assembly protein SufD
Miscellaneous	Plant-Prokaryote DOE project	Iron-sulfur cluster assembly	Iron-sulfur cluster assembly ATPase protein SufC
Miscellaneous	Plant-Prokaryote DOE project	Iron-sulfur cluster assembly	Scaffold protein for [4Fe-4S] cluster assembly ApbC, MRP-like
Miscellaneous	Plant-Prokaryote DOE project	Iron-sulfur cluster assembly	probable iron binding protein from the HesB_IscA_SufA family
Miscellaneous	Plant-Prokaryote DOE project	Iron-sulfur cluster assembly	Cysteine desulfurase (EC 2.8.1.7)
Miscellaneous	Plant-Prokaryote DOE project	Iron-sulfur cluster assembly	Cysteine desulfurase (EC 2.8.1.7), SufS subfamily
Miscellaneous	Plant-Prokaryote DOE project	Iron-sulfur cluster assembly	Iron-sulfur cluster assembly protein SufB
Miscellaneous	Plant-Prokaryote DOE project	Scaffold proteins for [4Fe-4S] cluster assembly (MRP family)	Methionyl-tRNA synthetase (EC 6.1.1.10)
Miscellaneous	Plant-Prokaryote DOE project	Scaffold proteins for [4Fe-4S] cluster assembly (MRP family)	Scaffold protein for [4Fe-4S] cluster assembly ApbC, MRP-like
Miscellaneous	Plant-Prokaryote DOE project	Scaffold proteins for [4Fe-4S] cluster assembly (MRP family)	PaaD-like protein (DUF59) involved in Fe-S cluster assembly
Miscellaneous	Plant-Prokaryote DOE project	Scaffold proteins for [4Fe-4S] cluster assembly (MRP family)	Epoxyqueuosine (oQ) reductase QueG
Miscellaneous	Plant-Prokaryote DOE project	Scaffold proteins for [4Fe-4S] cluster assembly (MRP family)	S-adenosylmethionine:tRNA ribosyltransferase-isomerase (EC 5.-.-.-)
Miscellaneous	Plant-Prokaryote DOE project	Scaffold proteins for [4Fe-4S] cluster assembly (MRP family)	tRNA-guanine transglycosylase (EC 2.4.2.29)
Miscellaneous	Plant-Prokaryote DOE project	Scaffold proteins for [4Fe-4S] cluster assembly (MRP family)	TsaE protein, required for threonylcarbamoyladenosine t(6)A37 formation in tRNA
Miscellaneous	Plant-Prokaryote DOE project	Single-Rhodanese-domain proteins	Rhodanese domain protein UPF0176, Firmicutes subgroup
Miscellaneous	Plant-Prokaryote DOE project	Conserved gene cluster possibly involved in RNA metabolism	Cysteinyl-tRNA synthetase (EC 6.1.1.16)
Miscellaneous	Plant-Prokaryote DOE project	Conserved gene cluster possibly involved in RNA metabolism	RNA polymerase sporulation specific sigma factor SigH
Miscellaneous	Plant-Prokaryote DOE project	Conserved gene cluster possibly involved in RNA metabolism	Serine acetyltransferase (EC 2.3.1.30)
Miscellaneous	Plant-Prokaryote DOE project	Conserved gene cluster possibly involved in RNA metabolism	Hypothetical protein DUF901, similar to C-terminal domain of ribosome protection-type Tc-resistance proteins
Miscellaneous	Plant-Prokaryote DOE project	Conserved gene cluster possibly involved in RNA metabolism	COG1939: Ribonuclease III family protein
Miscellaneous	Miscellaneous - no subcategory	Phosphoglycerate mutase protein family	Phosphoglycerate mutase (EC 5.4.2.1)
Miscellaneous	Miscellaneous - no subcategory	Phosphoglycerate mutase protein family	Carboxyl-terminal protease (EC 3.4.21.102)
Miscellaneous	Miscellaneous - no subcategory	Phosphoglycerate mutase protein family	2,3-bisphosphoglycerate-independent phosphoglycerate mutase (EC 5.4.2.1)
Miscellaneous	Miscellaneous - no subcategory	Muconate lactonizing enzyme family	L-alanine-DL-glutamate epimerase
Miscellaneous	Miscellaneous - no subcategory	Bacillus subtilis scratch - gjo	Cell division topological determinant MinJ
Miscellaneous	Miscellaneous - no subcategory	Broadly distributed proteins not in subsystems	Putative oxidoreductase YncB
Phages, Prophages, Transposable elements, Plasmids	Phages, Prophages	Phage tail proteins	Phage tail length tape-measure protein
Phages, Prophages, Transposable elements, Plasmids	Phages, Prophages	Phage replication	Phage replication initiation protein
Phages, Prophages, Transposable elements, Plasmids	Phages, Prophages	Phage replication	DNA polymerase III alpha subunit (EC 2.7.7.7)
Phages, Prophages, Transposable elements, Plasmids	Phages, Prophages	Phage packaging machinery	Phage terminase, large subunit
Phages, Prophages, Transposable elements, Plasmids	Phages, Prophages	Phage packaging machinery	Phage portal protein
Phages, Prophages, Transposable elements, Plasmids	Phages, Prophages	Phage tail proteins 2	Phage tail length tape-measure protein
Phages, Prophages, Transposable elements, Plasmids	Phages, Prophages	Phage capsid proteins	Phage capsid and scaffold
Membrane Transport	Protein secretion system, Type II	Widespread colonization island	Type IV prepilin peptidase TadV/CpaA
Membrane Transport	Protein secretion system, Type II	Widespread colonization island	Flp pilus assembly protein TadB
Membrane Transport	Protein secretion system, Type II	Widespread colonization island	Flp pilus assembly protein RcpC/CpaB
Membrane Transport	Protein secretion system, Type II	Widespread colonization island	Type II/IV secretion system protein TadC, associated with Flp pilus assembly
Membrane Transport	Protein secretion system, Type II	Widespread colonization island	Type II/IV secretion system ATPase TadZ/CpaE, associated with Flp pilus assembly
Membrane Transport	Protein secretion system, Type II	Widespread colonization island	Type II/IV secretion system ATP hydrolase TadA/VirB11/CpaF, TadA subfamily
Membrane Transport	Protein secretion system, Type II	Widespread colonization island	Similar to TadZ/CpaE, associated with Flp pilus assembly
Membrane Transport	ABC transporters	ABC transporter oligopeptide (TC 3.A.1.5.1)	Oligopeptide transport system permease protein OppC (TC 3.A.1.5.1)
Membrane Transport	ABC transporters	ABC transporter oligopeptide (TC 3.A.1.5.1)	Oligopeptide transport system permease protein OppB (TC 3.A.1.5.1)
Membrane Transport	ABC transporters	ABC transporter oligopeptide (TC 3.A.1.5.1)	Oligopeptide transport ATP-binding protein OppF (TC 3.A.1.5.1)
Membrane Transport	ABC transporters	ABC transporter oligopeptide (TC 3.A.1.5.1)	Oligopeptide ABC transporter, periplasmic oligopeptide-binding protein OppA (TC 3.A.1.5.1)
Membrane Transport	Protein translocation across cytoplasmic membrane	Bacterial signal recognition particle (SRP)	Signal recognition particle, subunit Ffh SRP54 (TC 3.A.5.1.1)
Membrane Transport	Protein translocation across cytoplasmic membrane	Bacterial signal recognition particle (SRP)	Signal recognition particle associated protein
Membrane Transport	Protein translocation across cytoplasmic membrane	Bacterial signal recognition particle (SRP)	Signal recognition particle receptor protein FtsY (=alpha subunit) (TC 3.A.5.1.1)
Membrane Transport	Protein translocation across cytoplasmic membrane	EcsAB transporter affecting expression and secretion of secretory preproteins	ABC transporter, ATP-binding protein EcsA
Membrane Transport	Protein translocation across cytoplasmic membrane	EcsAB transporter affecting expression and secretion of secretory preproteins	Protease production regulatory protein Hpr (ScoC)
Membrane Transport	Protein translocation across cytoplasmic membrane	EcsAB transporter affecting expression and secretion of secretory preproteins	Foldase protein PrsA precursor (EC 5.2.1.8)
Membrane Transport	Protein translocation across cytoplasmic membrane	EcsAB transporter affecting expression and secretion of secretory preproteins	ABC transporter, permease protein EscB
Membrane Transport	Cation transporters	Magnesium transport	Mg(2+) transport ATPase protein C
Membrane Transport	Cation transporters	Magnesium transport	Magnesium and cobalt transport protein CorA
Membrane Transport	Cation transporters	Magnesium transport	Magnesium and cobalt efflux protein CorC
Membrane Transport	Cation transporters	Copper Transport System	Copper(I) chaperone CopZ
Membrane Transport	Cation transporters	Copper Transport System	Copper-translocating P-type ATPase (EC 3.6.3.4)
Membrane Transport	Cation transporters	Copper Transport System	Copper resistance protein CopC
Membrane Transport	Cation transporters	Copper Transport System	Repressor CsoR of the copZA operon
Membrane Transport	Uni- Sym- and Antiporters	Multi-subunit cation antiporter	Na(+) H(+) antiporter subunit F
Membrane Transport	Uni- Sym- and Antiporters	Multi-subunit cation antiporter	Na(+) H(+) antiporter subunit E
Membrane Transport	Uni- Sym- and Antiporters	Multi-subunit cation antiporter	Na(+) H(+) antiporter subunit B
Membrane Transport	Uni- Sym- and Antiporters	Multi-subunit cation antiporter	Na(+) H(+) antiporter subunit A
Membrane Transport	Uni- Sym- and Antiporters	Multi-subunit cation antiporter	Na(+) H(+) antiporter subunit C
Membrane Transport	Uni- Sym- and Antiporters	Multi-subunit cation antiporter	Na(+) H(+) antiporter subunit D
Membrane Transport	Uni- Sym- and Antiporters	Multi-subunit cation antiporter	Na(+) H(+) antiporter subunit G
Membrane Transport	Uni- Sym- and Antiporters	NhaA, NhaD and Sodium-dependent phosphate transporters	Sodium-dependent phosphate transporter
Membrane Transport	Membrane Transport - no subcategory	Tricarboxylate transport system	Tricarboxylate transport membrane protein TctA
Membrane Transport	Membrane Transport - no subcategory	Tricarboxylate transport system	Tricarboxylate transport protein TctC
Membrane Transport	Membrane Transport - no subcategory	ECF class transporters	Transmembrane component TTE1588 of energizing module of predicted methylthioadenosine ECF transporter
Membrane Transport	Membrane Transport - no subcategory	ECF class transporters	Transmembrane component YkoC of energizing module of thiamin-regulated ECF transporter for HydroxyMethylPyrimidine
Membrane Transport	Membrane Transport - no subcategory	ECF class transporters	Substrate-specific component BioY of biotin ECF transporter
Membrane Transport	Membrane Transport - no subcategory	ECF class transporters	Substrate-specific component ThiT of thiamin ECF transporter
Membrane Transport	Membrane Transport - no subcategory	ECF class transporters	Substrate-specific component YkoE of thiamin-regulated ECF transporter for HydroxyMethylPyrimidine
Membrane Transport	Membrane Transport - no subcategory	ECF class transporters	ATPase component of general energizing module of ECF transporters
Membrane Transport	Membrane Transport - no subcategory	ECF class transporters	Transmembrane component of general energizing module of ECF transporters
Membrane Transport	Membrane Transport - no subcategory	ECF class transporters	Duplicated ATPase component YkoD of energizing module of thiamin-regulated ECF transporter for HydroxyMethylPyrimidine
Membrane Transport	TRAP transporters	TRAP Transporter collection	TRAP-type C4-dicarboxylate transport system, small permease component
Membrane Transport	TRAP transporters	TRAP Transporter collection	TRAP-type C4-dicarboxylate transport system, large permease component
Membrane Transport	TRAP transporters	TRAP Transporter collection	TRAP-type C4-dicarboxylate transport system, periplasmic component
Iron acquisition and metabolism	Siderophores	Siderophore assembly kit	Siderophore synthetase large component, acetyltransferase
Iron acquisition and metabolism	Siderophores	Siderophore assembly kit	Siderophore biosynthesis L-2,4-diaminobutyrate decarboxylase
Iron acquisition and metabolism	Siderophores	Siderophore assembly kit	Siderophore synthetase component, ligase
Iron acquisition and metabolism	Siderophores	Siderophore assembly kit	ABC-type Fe3+-siderophore transport system, periplasmic iron-binding component
Iron acquisition and metabolism	Siderophores	Siderophore assembly kit	ABC-type Fe3+-siderophore transport system, ATPase component
Iron acquisition and metabolism	Siderophores	Siderophore assembly kit	ABC-type Fe3+-siderophore transport system, permease 2 component
Iron acquisition and metabolism	Siderophores	Siderophore assembly kit	Siderophore synthetase small component, acetyltransferase
Iron acquisition and metabolism	Siderophores	Siderophore assembly kit	ABC-type Fe3+-siderophore transport system, permease component
Iron acquisition and metabolism	Siderophores	Siderophore assembly kit	Siderophore biosynthesis protein, monooxygenase
Iron acquisition and metabolism	Siderophores	Siderophore Anthrachelin	Uncharacterized iron compound ABC uptake transporter, permease protein
Iron acquisition and metabolism	Siderophores	Siderophore Anthrachelin	Uncharacterized iron compound ABC uptake transporter, substrate-binding protein
Iron acquisition and metabolism	Siderophores	Siderophore Anthrachelin	Uncharacterized iron compound ABC uptake transporter, ATP-binding protein
RNA Metabolism	RNA processing and modification	RNA pseudouridine syntheses	Ribosomal small subunit pseudouridine synthase A (EC 4.2.1.70)
RNA Metabolism	RNA processing and modification	RNA pseudouridine syntheses	Ribosomal large subunit pseudouridine synthase D (EC 4.2.1.70)
RNA Metabolism	RNA processing and modification	RNA pseudouridine syntheses	Ribosomal large subunit pseudouridine synthase B (EC 4.2.1.70)
RNA Metabolism	RNA processing and modification	RNA pseudouridine syntheses	tRNA pseudouridine synthase B (EC 4.2.1.70)
RNA Metabolism	RNA processing and modification	RNA pseudouridine syntheses	tRNA pseudouridine synthase A (EC 4.2.1.70)
RNA Metabolism	RNA processing and modification	tRNA nucleotidyltransferase	tRNA nucleotidyltransferase (EC 2.7.7.21) (EC 2.7.7.25)
RNA Metabolism	RNA processing and modification	tRNA nucleotidyltransferase	tRNA nucleotidyltransferase, A-adding (EC 2.7.7.25)
RNA Metabolism	RNA processing and modification	Methylthiotransferases	tRNA-t(6)A37 methylthiotransferase
RNA Metabolism	RNA processing and modification	Methylthiotransferases	tRNA-i(6)A37 methylthiotransferase
RNA Metabolism	RNA processing and modification	Ribonucleases in Bacillus	Ribonuclease J1 (endonuclease and 5' exonuclease)
RNA Metabolism	RNA processing and modification	Ribonucleases in Bacillus	Ribonuclease HII (EC 3.1.26.4)
RNA Metabolism	RNA processing and modification	Ribonucleases in Bacillus	Ribonuclease J2 (endoribonuclease in RNA processing)
RNA Metabolism	RNA processing and modification	RNA processing and degradation, bacterial	Cytoplasmic axial filament protein CafA and Ribonuclease G (EC 3.1.4.-)
RNA Metabolism	RNA processing and modification	RNA processing and degradation, bacterial	3'-to-5' exoribonuclease RNase R
RNA Metabolism	RNA processing and modification	RNA processing and degradation, bacterial	FIG146085: 3'-to-5' oligoribonuclease A, Bacillus type
RNA Metabolism	RNA processing and modification	RNA processing and degradation, bacterial	Ribonuclease III (EC 3.1.26.3)
RNA Metabolism	RNA processing and modification	RNA processing and degradation, bacterial	Ribonuclease E inhibitor RraA
RNA Metabolism	RNA processing and modification	RNA methylation	FIG011178: rRNA methylase
RNA Metabolism	RNA processing and modification	RNA methylation	tRNA (adenine37-N(6))-methyltransferase TrmN6 (EC 2.1.1.223)
RNA Metabolism	RNA processing and modification	RNA methylation	Ribosomal RNA small subunit methyltransferase E (EC 2.1.1.-)
RNA Metabolism	RNA processing and modification	RNA methylation	SSU rRNA (adenine(1518)-N(6)/adenine(1519)-N(6))-dimethyltransferase (EC 2.1.1.182)
RNA Metabolism	RNA processing and modification	RNA methylation	23S rRNA (guanosine-2'-O-) -methyltransferase rlmB (EC 2.1.1.-)
RNA Metabolism	RNA processing and modification	RNA methylation	tRNA (guanine46-N7-)-methyltransferase (EC 2.1.1.33)
RNA Metabolism	RNA processing and modification	RNA methylation	Ribosomal RNA large subunit methyltransferase N (EC 2.1.1.-)
RNA Metabolism	RNA processing and modification	RNA methylation	tRNA (Guanine37-N1) -methyltransferase (EC 2.1.1.31)
RNA Metabolism	RNA processing and modification	RNA methylation	tRNA (cytidine(34)-2'-O)-methyltransferase (EC 2.1.1.207)
RNA Metabolism	RNA processing and modification	RNA methylation	rRNA small subunit 7-methylguanosine (m7G) methyltransferase GidB
RNA Metabolism	RNA processing and modification	RNA methylation	LSU m3Psi1915 methyltransferase RlmH
RNA Metabolism	RNA processing and modification	RNA methylation	tRNA-specific 2-thiouridylase MnmA
RNA Metabolism	RNA processing and modification	RNA methylation	16S rRNA (guanine(966)-N(2))-methyltransferase (EC 2.1.1.171)
RNA Metabolism	RNA processing and modification	RNA methylation	Ribosomal RNA small subunit methyltransferase C (EC 2.1.1.52)
RNA Metabolism	RNA processing and modification	16S rRNA modification within P site of ribosome	Cell division protein FtsI [Peptidoglycan synthetase] (EC 2.4.1.129)
RNA Metabolism	RNA processing and modification	16S rRNA modification within P site of ribosome	Uncharacterized N-acetyltransferase BT9727_3663 (EC 2.3.1.-)
RNA Metabolism	RNA processing and modification	16S rRNA modification within P site of ribosome	BH2577 unknown conserved protein in B. subtilis
RNA Metabolism	RNA processing and modification	16S rRNA modification within P site of ribosome	Cell division protein FtsL
RNA Metabolism	RNA processing and modification	16S rRNA modification within P site of ribosome	Penicillin-binding protein 2B
RNA Metabolism	RNA processing and modification	16S rRNA modification within P site of ribosome	Cell division protein MraZ
RNA Metabolism	RNA processing and modification	16S rRNA modification within P site of ribosome	rRNA small subunit methyltransferase H
RNA Metabolism	RNA processing and modification	16S rRNA modification within P site of ribosome	rRNA small subunit methyltransferase I
RNA Metabolism	RNA processing and modification	tRNA modification Bacteria	S-adenosylmethionine:tRNA ribosyltransferase-isomerase (EC 5.-.-.-)
RNA Metabolism	RNA processing and modification	tRNA modification Bacteria	tRNA(Ile)-lysidine synthetase (EC 6.3.4.19)
RNA Metabolism	RNA processing and modification	tRNA modification Bacteria	Iron-sulfur cluster assembly ATPase protein SufC
RNA Metabolism	RNA processing and modification	tRNA modification Bacteria	tRNA:m(5)U-54 MTase gid
RNA Metabolism	RNA processing and modification	tRNA modification Bacteria	tRNA (guanine46-N7-)-methyltransferase (EC 2.1.1.33)
RNA Metabolism	RNA processing and modification	tRNA modification Bacteria	tRNA-specific adenosine-34 deaminase (EC 3.5.4.-)
RNA Metabolism	RNA processing and modification	tRNA modification Bacteria	Queuosine Biosynthesis QueC ATPase
RNA Metabolism	RNA processing and modification	tRNA modification Bacteria	GTP cyclohydrolase I (EC 3.5.4.16) type 1
RNA Metabolism	RNA processing and modification	tRNA modification Bacteria	Cysteine desulfurase (EC 2.8.1.7)
RNA Metabolism	RNA processing and modification	tRNA modification Bacteria	FIG004453: protein YceG like
RNA Metabolism	RNA processing and modification	tRNA modification Bacteria	Putative tRNA-m1A22 methylase
RNA Metabolism	RNA processing and modification	tRNA modification Bacteria	LSU m3Psi1915 methyltransferase RlmH
RNA Metabolism	RNA processing and modification	tRNA modification Bacteria	tRNA-guanine transglycosylase (EC 2.4.2.29)
RNA Metabolism	RNA processing and modification	tRNA modification Bacteria	Queuosine Biosynthesis QueE Radical SAM
RNA Metabolism	RNA processing and modification	tRNA modification Bacteria	Queuosine biosynthesis QueD, PTPS-I
RNA Metabolism	RNA processing and modification	tRNA modification Bacteria	tRNA S(4)U 4-thiouridine synthase (former ThiI)
RNA Metabolism	RNA processing and modification	tRNA modification Bacteria	tRNA-i(6)A37 methylthiotransferase
RNA Metabolism	RNA processing and modification	tRNA modification Bacteria	tRNA uridine 5-carboxymethylaminomethyl modification enzyme GidA
RNA Metabolism	RNA processing and modification	tRNA modification Bacteria	RNA binding methyltransferase FtsJ like
RNA Metabolism	RNA processing and modification	tRNA modification Bacteria	tRNA pseudouridine synthase B (EC 4.2.1.70)
RNA Metabolism	RNA processing and modification	tRNA modification Bacteria	Iron-sulfur cluster assembly protein SufD
RNA Metabolism	RNA processing and modification	tRNA modification Bacteria	GTPase and tRNA-U34 5-formylation enzyme TrmE
RNA Metabolism	RNA processing and modification	tRNA modification Bacteria	tRNA (Guanine37-N1) -methyltransferase (EC 2.1.1.31)
RNA Metabolism	RNA processing and modification	tRNA modification Bacteria	tRNA dihydrouridine synthase B (EC 1.-.-.-)
RNA Metabolism	RNA processing and modification	tRNA modification Bacteria	Cytidine deaminase (EC 3.5.4.5)
RNA Metabolism	RNA processing and modification	tRNA modification Bacteria	tRNA dimethylallyltransferase (EC 2.5.1.75)
RNA Metabolism	RNA processing and modification	tRNA modification Bacteria	Cysteine desulfurase (EC 2.8.1.7), SufS subfamily
RNA Metabolism	RNA processing and modification	tRNA modification Bacteria	Iron-sulfur cluster assembly protein SufB
RNA Metabolism	RNA processing and modification	tRNA modification Bacteria	tRNA pseudouridine synthase A (EC 4.2.1.70)
RNA Metabolism	RNA processing and modification	mnm5U34 biosynthesis bacteria	GTPase and tRNA-U34 5-formylation enzyme TrmE
RNA Metabolism	RNA processing and modification	mnm5U34 biosynthesis bacteria	tRNA uridine 5-carboxymethylaminomethyl modification enzyme GidA
RNA Metabolism	RNA processing and modification	mnm5U34 biosynthesis bacteria	Cysteine desulfurase (EC 2.8.1.7)
RNA Metabolism	RNA processing and modification	mnm5U34 biosynthesis bacteria	Cysteine desulfurase (EC 2.8.1.7), SufS subfamily
RNA Metabolism	RNA processing and modification	Queuosine-Archaeosine Biosynthesis	Queuosine biosynthesis QueD, PTPS-I
RNA Metabolism	RNA processing and modification	Queuosine-Archaeosine Biosynthesis	Queuosine Biosynthesis QueE Radical SAM
RNA Metabolism	RNA processing and modification	Queuosine-Archaeosine Biosynthesis	Peptidyl-prolyl cis-trans isomerase (EC 5.2.1.8)
RNA Metabolism	RNA processing and modification	Queuosine-Archaeosine Biosynthesis	Inosine-uridine preferring nucleoside hydrolase (EC 3.2.2.1)
RNA Metabolism	RNA processing and modification	Queuosine-Archaeosine Biosynthesis	Hydrolase (HAD superfamily) in cluster with DUF1447
RNA Metabolism	RNA processing and modification	Queuosine-Archaeosine Biosynthesis	S-adenosylmethionine:tRNA ribosyltransferase-isomerase (EC 5.-.-.-)
RNA Metabolism	RNA processing and modification	Queuosine-Archaeosine Biosynthesis	Permease of the drug/metabolite transporter (DMT) superfamily
RNA Metabolism	RNA processing and modification	Queuosine-Archaeosine Biosynthesis	Epoxyqueuosine (oQ) reductase QueG
RNA Metabolism	RNA processing and modification	Queuosine-Archaeosine Biosynthesis	GTP cyclohydrolase I (EC 3.5.4.16) type 1
RNA Metabolism	RNA processing and modification	Queuosine-Archaeosine Biosynthesis	Queuosine Biosynthesis QueC ATPase
RNA Metabolism	RNA processing and modification	Queuosine-Archaeosine Biosynthesis	tRNA-guanine transglycosylase (EC 2.4.2.29)
RNA Metabolism	RNA processing and modification	Ribonuclease H	Ribonuclease HI, Bacillus nonfunctional homolog
RNA Metabolism	RNA processing and modification	Ribonuclease H	Ribonuclease HII (EC 3.1.26.4)
RNA Metabolism	RNA processing and modification	Ribonuclease H	Ribonuclease HI-related protein 3
RNA Metabolism	RNA processing and modification	tRNA processing	Ribonuclease P protein component (EC 3.1.26.5)
RNA Metabolism	RNA processing and modification	tRNA processing	tRNA-i(6)A37 methylthiotransferase
RNA Metabolism	RNA processing and modification	tRNA processing	tRNA(Ile)-lysidine synthetase (EC 6.3.4.19)
RNA Metabolism	RNA processing and modification	tRNA processing	tRNA pseudouridine synthase B (EC 4.2.1.70)
RNA Metabolism	RNA processing and modification	tRNA processing	tRNA-specific adenosine-34 deaminase (EC 3.5.4.-)
RNA Metabolism	RNA processing and modification	tRNA processing	tRNA dimethylallyltransferase (EC 2.5.1.75)
RNA Metabolism	RNA processing and modification	tRNA processing	Ribonuclease PH (EC 2.7.7.56)
RNA Metabolism	RNA processing and modification	tRNA processing	tRNA pseudouridine synthase A (EC 4.2.1.70)
RNA Metabolism	RNA processing and modification	RNA processing orphans	2'-5' RNA ligase
RNA Metabolism	Transcription	Transcription initiation, bacterial sigma factors	RNA polymerase sigma-54 factor RpoN
RNA Metabolism	Transcription	Transcription initiation, bacterial sigma factors	RNA polymerase sigma factor RpoD
RNA Metabolism	Transcription	Transcription initiation, bacterial sigma factors	RNA polymerase sigma-70 factor
RNA Metabolism	Transcription	Transcription initiation, bacterial sigma factors	RNA polymerase sporulation specific sigma factor SigH
RNA Metabolism	Transcription	Transcription initiation, bacterial sigma factors	RNA polymerase sigma factor for flagellar operon
RNA Metabolism	Transcription	Transcription initiation, bacterial sigma factors	RNA polymerase sigma factor SigB
RNA Metabolism	Transcription	Transcription initiation, bacterial sigma factors	RNA polymerase sigma factor SigW
RNA Metabolism	Transcription	RNA polymerase bacterial	DNA-directed RNA polymerase delta subunit (EC 2.7.7.6)
RNA Metabolism	Transcription	RNA polymerase bacterial	DNA-directed RNA polymerase alpha subunit (EC 2.7.7.6)
RNA Metabolism	Transcription	RNA polymerase bacterial	DNA-directed RNA polymerase beta' subunit (EC 2.7.7.6)
RNA Metabolism	Transcription	RNA polymerase bacterial	DNA-directed RNA polymerase omega subunit (EC 2.7.7.6)
RNA Metabolism	Transcription	RNA polymerase bacterial	DNA-directed RNA polymerase beta subunit (EC 2.7.7.6)
RNA Metabolism	Transcription	Transcription factors bacterial	Transcription termination protein NusB
RNA Metabolism	Transcription	Transcription factors bacterial	Transcription accessory protein (S1 RNA-binding domain)
RNA Metabolism	Transcription	Transcription factors bacterial	Transcription elongation factor GreA
RNA Metabolism	Transcription	Transcription factors bacterial	Transcription termination factor Rho
RNA Metabolism	Transcription	Transcription factors bacterial	Transcription antitermination protein NusG
RNA Metabolism	Transcription	Transcription factors bacterial	Transcription-repair coupling factor
RNA Metabolism	Transcription	Transcription factors bacterial	ribosomal protein L7Ae family protein
RNA Metabolism	Transcription	Transcription factors bacterial	COG2740: Predicted nucleic-acid-binding protein implicated in transcription termination
RNA Metabolism	Transcription	Transcription factors bacterial	FIG000325: clustered with transcription termination protein NusA
RNA Metabolism	Transcription	Transcription factors bacterial	Transcription termination protein NusA
RNA Metabolism	Transcription	Rrf2 family transcriptional regulators	Nitrite-sensitive transcriptional repressor NsrR
RNA Metabolism	Transcription	Rrf2 family transcriptional regulators	Rrf2 family transcriptional regulator
RNA Metabolism	Transcription	Rrf2 family transcriptional regulators	Rrf2 family transcriptional regulator, group III
RNA Metabolism	Transcription	Rrf2 family transcriptional regulators	Iron-sulfur cluster regulator IscR
Nucleosides and Nucleotides	Pyrimidines	pyrimidine conversions	Nucleoside diphosphate kinase (EC 2.7.4.6)
Nucleosides and Nucleotides	Pyrimidines	pyrimidine conversions	Thymidylate kinase (EC 2.7.4.9)
Nucleosides and Nucleotides	Pyrimidines	pyrimidine conversions	Thioredoxin reductase (EC 1.8.1.9)
Nucleosides and Nucleotides	Pyrimidines	pyrimidine conversions	Pyrimidine-nucleoside phosphorylase (EC 2.4.2.2)
Nucleosides and Nucleotides	Pyrimidines	pyrimidine conversions	Cytidylate kinase (EC 2.7.4.25)
Nucleosides and Nucleotides	Pyrimidines	pyrimidine conversions	Thymidine kinase (EC 2.7.1.21)
Nucleosides and Nucleotides	Pyrimidines	pyrimidine conversions	Purine nucleoside phosphorylase (EC 2.4.2.1)
Nucleosides and Nucleotides	Pyrimidines	pyrimidine conversions	Thymidylate synthase (EC 2.1.1.45)
Nucleosides and Nucleotides	Pyrimidines	pyrimidine conversions	Cytidine deaminase (EC 3.5.4.5)
Nucleosides and Nucleotides	Pyrimidines	pyrimidine conversions	Uracil phosphoribosyltransferase (EC 2.4.2.9)
Nucleosides and Nucleotides	Pyrimidines	pyrimidine conversions	CTP synthase (EC 6.3.4.2)
Nucleosides and Nucleotides	Pyrimidines	pyrimidine conversions	Deoxycytidine triphosphate deaminase (EC 3.5.4.13)
Nucleosides and Nucleotides	Pyrimidines	Pyrimidine utilization	Uracil permease
Nucleosides and Nucleotides	Pyrimidines	Pyrimidine utilization	Beta-ureidopropionase (EC 3.5.1.6)
Nucleosides and Nucleotides	Pyrimidines	Pyrimidine utilization	Possible pyrimidine permease in reductive pathway
Nucleosides and Nucleotides	Pyrimidines	Pyrimidine utilization	Dihydropyrimidine dehydrogenase [NADP+] (EC 1.3.1.2)
Nucleosides and Nucleotides	Pyrimidines	Pyrimidine utilization	Pyridine nucleotide-disulphide oxidoreductase associated with reductive pyrimidine catabolism
Nucleosides and Nucleotides	Pyrimidines	Pyrimidine utilization	Uridine nucleosidase (EC 3.2.2.3)
Nucleosides and Nucleotides	Pyrimidines	Pyrimidine utilization	Dihydropyrimidinase (EC 3.5.2.2)
Nucleosides and Nucleotides	Pyrimidines	De Novo Pyrimidine Synthesis	Uracil permease
Nucleosides and Nucleotides	Pyrimidines	De Novo Pyrimidine Synthesis	Orotidine 5'-phosphate decarboxylase (EC 4.1.1.23)
Nucleosides and Nucleotides	Pyrimidines	De Novo Pyrimidine Synthesis	Dihydroorotate dehydrogenase electron transfer subunit (EC 1.3.3.1)
Nucleosides and Nucleotides	Pyrimidines	De Novo Pyrimidine Synthesis	Aspartate carbamoyltransferase (EC 2.1.3.2)
Nucleosides and Nucleotides	Pyrimidines	De Novo Pyrimidine Synthesis	Dihydroorotate dehydrogenase, catalytic subunit (EC 1.3.3.1)
Nucleosides and Nucleotides	Pyrimidines	De Novo Pyrimidine Synthesis	Carbamoyl-phosphate synthase small chain (EC 6.3.5.5)
Nucleosides and Nucleotides	Pyrimidines	De Novo Pyrimidine Synthesis	Orotate phosphoribosyltransferase (EC 2.4.2.10)
Nucleosides and Nucleotides	Pyrimidines	De Novo Pyrimidine Synthesis	Carbamoyl-phosphate synthase large chain (EC 6.3.5.5)
Nucleosides and Nucleotides	Pyrimidines	De Novo Pyrimidine Synthesis	Uracil phosphoribosyltransferase (EC 2.4.2.9)
Nucleosides and Nucleotides	Pyrimidines	De Novo Pyrimidine Synthesis	Dihydroorotase (EC 3.5.2.3)
Nucleosides and Nucleotides	Pyrimidines	De Novo Pyrimidine Synthesis	Pyrimidine operon regulatory protein PyrR
Nucleosides and Nucleotides	Purines	De Novo Purine Biosynthesis	Phosphoribosylamine--glycine ligase (EC 6.3.4.13)
Nucleosides and Nucleotides	Purines	De Novo Purine Biosynthesis	IMP cyclohydrolase (EC 3.5.4.10)
Nucleosides and Nucleotides	Purines	De Novo Purine Biosynthesis	Amidophosphoribosyltransferase (EC 2.4.2.14)
Nucleosides and Nucleotides	Purines	De Novo Purine Biosynthesis	Ribose-phosphate pyrophosphokinase (EC 2.7.6.1)
Nucleosides and Nucleotides	Purines	De Novo Purine Biosynthesis	Phosphoribosylaminoimidazole carboxylase catalytic subunit (EC 4.1.1.21)
Nucleosides and Nucleotides	Purines	De Novo Purine Biosynthesis	Phosphoribosylglycinamide formyltransferase (EC 2.1.2.2)
Nucleosides and Nucleotides	Purines	De Novo Purine Biosynthesis	Phosphoribosylaminoimidazole-succinocarboxamide synthase (EC 6.3.2.6)
Nucleosides and Nucleotides	Purines	De Novo Purine Biosynthesis	PurR: transcription regulator associated with purine metabolism
Nucleosides and Nucleotides	Purines	De Novo Purine Biosynthesis	Adenylosuccinate lyase (EC 4.3.2.2)
Nucleosides and Nucleotides	Purines	De Novo Purine Biosynthesis	Phosphoribosylformylglycinamidine cyclo-ligase (EC 6.3.3.1)
Nucleosides and Nucleotides	Purines	De Novo Purine Biosynthesis	Phosphoribosylaminoimidazolecarboxamide formyltransferase (EC 2.1.2.3)
Nucleosides and Nucleotides	Purines	De Novo Purine Biosynthesis	Phosphoribosylformylglycinamidine synthase, PurS subunit (EC 6.3.5.3)
Nucleosides and Nucleotides	Purines	De Novo Purine Biosynthesis	Phosphoribosylformylglycinamidine synthase, synthetase subunit (EC 6.3.5.3)
Nucleosides and Nucleotides	Purines	De Novo Purine Biosynthesis	Phosphoribosylaminoimidazole carboxylase ATPase subunit (EC 4.1.1.21)
Nucleosides and Nucleotides	Purines	De Novo Purine Biosynthesis	Phosphoribosylformylglycinamidine synthase, glutamine amidotransferase subunit (EC 6.3.5.3)
Nucleosides and Nucleotides	Purines	Xanthine dehydrogenase subunits	Xanthine dehydrogenase, molybdenum binding subunit (EC 1.17.1.4)
Nucleosides and Nucleotides	Purines	Xanthine dehydrogenase subunits	Xanthine dehydrogenase, FAD binding subunit (EC 1.17.1.4)
Nucleosides and Nucleotides	Purines	Xanthine dehydrogenase subunits	CTP:molybdopterin cytidylyltransferase
Nucleosides and Nucleotides	Purines	Xanthine dehydrogenase subunits	Xanthine dehydrogenase iron-sulfur subunit (EC 1.17.1.4)
Nucleosides and Nucleotides	Purines	Xanthine Metabolism in Bacteria	Xanthine permease
Nucleosides and Nucleotides	Purines	Purine Utilization	Xanthine/uracil/thiamine/ascorbate permease family protein
Nucleosides and Nucleotides	Purines	Purine Utilization	Xanthine permease
Nucleosides and Nucleotides	Purines	Purine Utilization	Xanthine dehydrogenase, molybdenum binding subunit (EC 1.17.1.4)
Nucleosides and Nucleotides	Purines	Purine Utilization	Xanthine dehydrogenase, FAD binding subunit (EC 1.17.1.4)
Nucleosides and Nucleotides	Purines	Purine Utilization	Cytosine/purine/uracil/thiamine/allantoin permease family protein
Nucleosides and Nucleotides	Purines	Purine Utilization	Guanine deaminase (EC 3.5.4.3)
Nucleosides and Nucleotides	Purines	Purine Utilization	Xanthine dehydrogenase iron-sulfur subunit (EC 1.17.1.4)
Nucleosides and Nucleotides	Purines	Purine conversions	GMP synthase [glutamine-hydrolyzing] (EC 6.3.5.2)
Nucleosides and Nucleotides	Purines	Purine conversions	Adenylosuccinate synthetase (EC 6.3.4.4)
Nucleosides and Nucleotides	Purines	Purine conversions	Inosine-5'-monophosphate dehydrogenase (EC 1.1.1.205)
Nucleosides and Nucleotides	Purines	Purine conversions	Hypoxanthine-guanine phosphoribosyltransferase (EC 2.4.2.8)
Nucleosides and Nucleotides	Purines	Purine conversions	Adenylosuccinate lyase (EC 4.3.2.2)
Nucleosides and Nucleotides	Purines	Purine conversions	Polyphosphate kinase (EC 2.7.4.1)
Nucleosides and Nucleotides	Purines	Purine conversions	Adenine phosphoribosyltransferase (EC 2.4.2.7)
Nucleosides and Nucleotides	Purines	Purine conversions	Deoxyadenosine kinase (EC 2.7.1.76)
Nucleosides and Nucleotides	Purines	Purine conversions	Guanine deaminase (EC 3.5.4.3)
Nucleosides and Nucleotides	Purines	Purine conversions	Adenylate kinase (EC 2.7.4.3)
Nucleosides and Nucleotides	Purines	Purine conversions	Inosine-uridine preferring nucleoside hydrolase (EC 3.2.2.1)
Nucleosides and Nucleotides	Purines	Purine conversions	Nucleoside diphosphate kinase (EC 2.7.4.6)
Nucleosides and Nucleotides	Purines	Purine conversions	Deoxyguanosine kinase (EC 2.7.1.113)
Nucleosides and Nucleotides	Purines	Purine conversions	Adenine deaminase (EC 3.5.4.2)
Nucleosides and Nucleotides	Purines	Purine conversions	Purine nucleoside phosphorylase (EC 2.4.2.1)
Nucleosides and Nucleotides	Purines	Purine conversions	5'-nucleotidase family protein in cluster with NagD-like phosphatase
Nucleosides and Nucleotides	Purines	Purine conversions	Guanylate kinase (EC 2.7.4.8)
Nucleosides and Nucleotides	Nucleosides and Nucleotides - no subcategory	Ribonucleotide reduction	Ribonucleotide reductase of class Ib (aerobic), alpha subunit (EC 1.17.4.1)
Nucleosides and Nucleotides	Nucleosides and Nucleotides - no subcategory	Ribonucleotide reduction	Ribonucleotide reduction protein NrdI
Nucleosides and Nucleotides	Nucleosides and Nucleotides - no subcategory	Ribonucleotide reduction	Ribonucleotide reductase transcriptional regulator NrdR
Nucleosides and Nucleotides	Nucleosides and Nucleotides - no subcategory	Ribonucleotide reduction	Ribonucleotide reductase of class Ib (aerobic), beta subunit (EC 1.17.4.1)
Nucleosides and Nucleotides	Nucleosides and Nucleotides - no subcategory	Hydantoin metabolism	N-carbamoyl-L-amino acid hydrolase (EC 3.5.1.87)
Nucleosides and Nucleotides	Nucleosides and Nucleotides - no subcategory	Hydantoin metabolism	Beta-ureidopropionase (EC 3.5.1.6)
Nucleosides and Nucleotides	Nucleosides and Nucleotides - no subcategory	Hydantoin metabolism	Dihydropyrimidinase (EC 3.5.2.2)
Nucleosides and Nucleotides	Nucleosides and Nucleotides - no subcategory	Adenosyl nucleosidases	S-adenosylhomocysteine nucleosidase (EC 3.2.2.9)
Nucleosides and Nucleotides	Nucleosides and Nucleotides - no subcategory	Adenosyl nucleosidases	Purine nucleoside phosphorylase (EC 2.4.2.1)
Nucleosides and Nucleotides	Nucleosides and Nucleotides - no subcategory	Adenosyl nucleosidases	5'-methylthioadenosine nucleosidase (EC 3.2.2.16)
Nucleosides and Nucleotides	Detoxification	Nucleoside triphosphate pyrophosphohydrolase MazG	Nucleoside triphosphate pyrophosphohydrolase MazG (EC 3.6.1.8)
Nucleosides and Nucleotides	Detoxification	Nudix proteins (nucleoside triphosphate hydrolases)	Hypothetical nudix hydrolase YeaB
Nucleosides and Nucleotides	Detoxification	Nudix proteins (nucleoside triphosphate hydrolases)	ADP-ribose pyrophosphatase (EC 3.6.1.13)
Nucleosides and Nucleotides	Detoxification	Nudix proteins (nucleoside triphosphate hydrolases)	Mutator mutT protein (7,8-dihydro-8-oxoguanine-triphosphatase) (EC 3.6.1.-)
Nucleosides and Nucleotides	Detoxification	Housecleaning nucleoside triphosphate pyrophosphatases	Nucleoside 5-triphosphatase RdgB (dHAPTP, dITP, XTP-specific) (EC 3.6.1.15)
Nucleosides and Nucleotides	Detoxification	Housecleaning nucleoside triphosphate pyrophosphatases	Inosine/xanthosine triphosphatase (EC 3.6.1.-)
Protein Metabolism	Protein folding	GroEL GroES	Heat shock protein GrpE
Protein Metabolism	Protein folding	GroEL GroES	Heat-inducible transcription repressor HrcA
Protein Metabolism	Protein folding	GroEL GroES	Chaperone protein DnaK
Protein Metabolism	Protein folding	GroEL GroES	Chaperone protein DnaJ
Protein Metabolism	Protein folding	GroEL GroES	Heat shock protein 60 family co-chaperone GroES
Protein Metabolism	Protein folding	GroEL GroES	Heat shock protein 60 family chaperone GroEL
Protein Metabolism	Protein folding	Protein chaperones	Heat shock protein GrpE
Protein Metabolism	Protein folding	Protein chaperones	Chaperone protein DnaK
Protein Metabolism	Protein folding	Protein chaperones	Chaperone protein DnaJ
Protein Metabolism	Protein folding	Protein chaperones	ClpB protein
Protein Metabolism	Protein folding	Periplasmic disulfide interchange	Periplasmic thiol:disulfide interchange protein DsbA
Protein Metabolism	Protein folding	Peptidyl-prolyl cis-trans isomerase	Peptidyl-prolyl cis-trans isomerase PpiC (EC 5.2.1.8)
Protein Metabolism	Protein folding	Peptidyl-prolyl cis-trans isomerase	Foldase protein PrsA precursor (EC 5.2.1.8)
Protein Metabolism	Selenoproteins	Selenoprotein O	Selenoprotein O and cysteine-containing homologs
Protein Metabolism	Protein biosynthesis	tRNA aminoacylation, Val	Valyl-tRNA synthetase (EC 6.1.1.9)
Protein Metabolism	Protein biosynthesis	tRNA aminoacylation, Met	Methionyl-tRNA synthetase (EC 6.1.1.10)
Protein Metabolism	Protein biosynthesis	tRNA aminoacylation, Ile	Isoleucyl-tRNA synthetase (EC 6.1.1.5)
Protein Metabolism	Protein biosynthesis	tRNA aminoacylation, Arg	Arginyl-tRNA synthetase (EC 6.1.1.19)
Protein Metabolism	Protein biosynthesis	Translation initiation factors bacterial	Translation initiation factor 1
Protein Metabolism	Protein biosynthesis	Translation initiation factors bacterial	Methionyl-tRNA formyltransferase (EC 2.1.2.9)
Protein Metabolism	Protein biosynthesis	Translation initiation factors bacterial	Translation initiation factor 3
Protein Metabolism	Protein biosynthesis	Translation initiation factors bacterial	Translation initiation factor 2
Protein Metabolism	Protein biosynthesis	Translation initiation factors bacterial	Ribosome-binding factor A
Protein Metabolism	Protein biosynthesis	Ribosome SSU bacterial	SSU ribosomal protein S11p (S14e)
Protein Metabolism	Protein biosynthesis	Ribosome SSU bacterial	SSU ribosomal protein S1p
Protein Metabolism	Protein biosynthesis	Ribosome SSU bacterial	SSU ribosomal protein S6p
Protein Metabolism	Protein biosynthesis	Ribosome SSU bacterial	SSU ribosomal protein S15p (S13e)
Protein Metabolism	Protein biosynthesis	Ribosome SSU bacterial	SSU ribosomal protein S14p (S29e)
Protein Metabolism	Protein biosynthesis	Ribosome SSU bacterial	SSU ribosomal protein S5p (S2e)
Protein Metabolism	Protein biosynthesis	Ribosome SSU bacterial	SSU ribosomal protein S18p
Protein Metabolism	Protein biosynthesis	Ribosome SSU bacterial	SSU ribosomal protein S17p (S11e)
Protein Metabolism	Protein biosynthesis	Ribosome SSU bacterial	SSU ribosomal protein S20p
Protein Metabolism	Protein biosynthesis	Ribosome SSU bacterial	SSU ribosomal protein S12p (S23e)
Protein Metabolism	Protein biosynthesis	Ribosome SSU bacterial	SSU ribosomal protein S9p (S16e)
Protein Metabolism	Protein biosynthesis	Ribosome SSU bacterial	SSU ribosomal protein S8p (S15Ae)
Protein Metabolism	Protein biosynthesis	Ribosome SSU bacterial	SSU ribosomal protein S4p (S9e)
Protein Metabolism	Protein biosynthesis	Ribosome SSU bacterial	SSU ribosomal protein S14p (S29e), zinc-independent
Protein Metabolism	Protein biosynthesis	Ribosome SSU bacterial	SSU ribosomal protein S19p (S15e)
Protein Metabolism	Protein biosynthesis	Ribosome SSU bacterial	SSU ribosomal protein S10p (S20e)
Protein Metabolism	Protein biosynthesis	Ribosome SSU bacterial	SSU ribosomal protein S16p
Protein Metabolism	Protein biosynthesis	Ribosome SSU bacterial	SSU ribosomal protein S3p (S3e)
Protein Metabolism	Protein biosynthesis	Ribosome SSU bacterial	SSU ribosomal protein S18p, zinc-independent
Protein Metabolism	Protein biosynthesis	Ribosome SSU bacterial	SSU ribosomal protein S7p (S5e)
Protein Metabolism	Protein biosynthesis	Ribosome SSU bacterial	SSU ribosomal protein S2p (SAe)
Protein Metabolism	Protein biosynthesis	Ribosome SSU bacterial	SSU ribosomal protein S21p
Protein Metabolism	Protein biosynthesis	Ribosome SSU bacterial	SSU ribosomal protein S13p (S18e)
Protein Metabolism	Protein biosynthesis	tRNA aminoacylation, Gly	Glycyl-tRNA synthetase alpha chain (EC 6.1.1.14)
Protein Metabolism	Protein biosynthesis	tRNA aminoacylation, Gly	Glycyl-tRNA synthetase beta chain (EC 6.1.1.14)
Protein Metabolism	Protein biosynthesis	tRNA aminoacylation, Ala	Alanyl-tRNA synthetase (EC 6.1.1.7)
Protein Metabolism	Protein biosynthesis	Ribosome activity modulation	Ribosomal subunit interface protein
Protein Metabolism	Protein biosynthesis	tRNA aminoacylation, Trp	Tryptophanyl-tRNA synthetase (EC 6.1.1.2)
Protein Metabolism	Protein biosynthesis	Ribosome biogenesis bacterial	16S rRNA processing protein RimM
Protein Metabolism	Protein biosynthesis	Ribosome biogenesis bacterial	TsaB protein, required for threonylcarbamoyladenosine (t(6)A) formation in tRNA
Protein Metabolism	Protein biosynthesis	Ribosome biogenesis bacterial	Ribosomal-protein-L7p-serine acetyltransferase
Protein Metabolism	Protein biosynthesis	Ribosome biogenesis bacterial	Ribosomal large subunit pseudouridine synthase D (EC 4.2.1.70)
Protein Metabolism	Protein biosynthesis	Ribosome biogenesis bacterial	SSU rRNA (adenine(1518)-N(6)/adenine(1519)-N(6))-dimethyltransferase (EC 2.1.1.182)
Protein Metabolism	Protein biosynthesis	Ribosome biogenesis bacterial	tRNA (Guanine37-N1) -methyltransferase (EC 2.1.1.31)
Protein Metabolism	Protein biosynthesis	Ribosome biogenesis bacterial	Ribosomal-protein-S18p-alanine acetyltransferase (EC 2.3.1.-)
Protein Metabolism	Protein biosynthesis	Ribosome biogenesis bacterial	Ribonuclease M5 (EC 3.1.26.8)
Protein Metabolism	Protein biosynthesis	Ribosome biogenesis bacterial	LSU m3Psi1915 methyltransferase RlmH
Protein Metabolism	Protein biosynthesis	Ribosome biogenesis bacterial	Ribosomal protein L11 methyltransferase (EC 2.1.1.-)
Protein Metabolism	Protein biosynthesis	Ribosome biogenesis bacterial	Ribosomal-protein-S5p-alanine acetyltransferase
Protein Metabolism	Protein biosynthesis	Programmed frameshift	programmed frameshift-containing
Protein Metabolism	Protein biosynthesis	Programmed frameshift	Peptide chain release factor 2
Protein Metabolism	Protein biosynthesis	tRNA aminoacylation, Cys	Cysteinyl-tRNA synthetase (EC 6.1.1.16)
Protein Metabolism	Protein biosynthesis	Translation termination factors bacterial	Protein-N(5)-glutamine methyltransferase PrmC, methylates polypeptide chain release factors RF1 and RF2
Protein Metabolism	Protein biosynthesis	Translation termination factors bacterial	Ribosome recycling factor
Protein Metabolism	Protein biosynthesis	Translation termination factors bacterial	Peptidyl-tRNA hydrolase (EC 3.1.1.29)
Protein Metabolism	Protein biosynthesis	Translation termination factors bacterial	Peptide deformylase (EC 3.5.1.88)
Protein Metabolism	Protein biosynthesis	Translation termination factors bacterial	Peptide chain release factor 3
Protein Metabolism	Protein biosynthesis	Translation termination factors bacterial	tmRNA-binding protein SmpB
Protein Metabolism	Protein biosynthesis	Translation termination factors bacterial	Peptide chain release factor 1
Protein Metabolism	Protein biosynthesis	Translation termination factors bacterial	Methionine aminopeptidase (EC 3.4.11.18)
Protein Metabolism	Protein biosynthesis	Translation termination factors bacterial	Peptide chain release factor 2
Protein Metabolism	Protein biosynthesis	Universal GTPases	Signal recognition particle, subunit Ffh SRP54 (TC 3.A.5.1.1)
Protein Metabolism	Protein biosynthesis	Universal GTPases	GTP-binding protein EngA
Protein Metabolism	Protein biosynthesis	Universal GTPases	GTP-binding protein YqeH, required for biogenesis of 30S ribosome subunit
Protein Metabolism	Protein biosynthesis	Universal GTPases	GTP-binding protein HflX
Protein Metabolism	Protein biosynthesis	Universal GTPases	Signal recognition particle receptor protein FtsY (=alpha subunit) (TC 3.A.5.1.1)
Protein Metabolism	Protein biosynthesis	Universal GTPases	50S ribosomal subunit maturation GTPase RbgA (B. subtilis YlqF)
Protein Metabolism	Protein biosynthesis	Universal GTPases	GTP-binding protein TypA/BipA
Protein Metabolism	Protein biosynthesis	Universal GTPases	Translation elongation factor LepA
Protein Metabolism	Protein biosynthesis	Universal GTPases	Translation initiation factor 2
Protein Metabolism	Protein biosynthesis	Universal GTPases	Ribosome small subunit-stimulated GTPase EngC
Protein Metabolism	Protein biosynthesis	Universal GTPases	Translation elongation factor G
Protein Metabolism	Protein biosynthesis	Universal GTPases	GTP-binding protein Era
Protein Metabolism	Protein biosynthesis	Universal GTPases	GTPase and tRNA-U34 5-formylation enzyme TrmE
Protein Metabolism	Protein biosynthesis	Universal GTPases	GTP-binding and nucleic acid-binding protein YchF
Protein Metabolism	Protein biosynthesis	Universal GTPases	Translation elongation factor Tu
Protein Metabolism	Protein biosynthesis	Universal GTPases	GTP-binding protein Obg
Protein Metabolism	Protein biosynthesis	Universal GTPases	GTP-binding protein EngB
Protein Metabolism	Protein biosynthesis	tRNA aminoacylation, His	Histidyl-tRNA synthetase (EC 6.1.1.21)
Protein Metabolism	Protein biosynthesis	tRNA aminoacylation, Asp and Asn	Aspartyl-tRNA(Asn) amidotransferase subunit C (EC 6.3.5.6)
Protein Metabolism	Protein biosynthesis	tRNA aminoacylation, Asp and Asn	Aspartyl-tRNA(Asn) amidotransferase subunit B (EC 6.3.5.6)
Protein Metabolism	Protein biosynthesis	tRNA aminoacylation, Asp and Asn	Aspartyl-tRNA synthetase (EC 6.1.1.12)
Protein Metabolism	Protein biosynthesis	tRNA aminoacylation, Asp and Asn	Asparaginyl-tRNA synthetase (EC 6.1.1.22)
Protein Metabolism	Protein biosynthesis	tRNA aminoacylation, Asp and Asn	Aspartyl-tRNA(Asn) amidotransferase subunit A (EC 6.3.5.6)
Protein Metabolism	Protein biosynthesis	Translation elongation factors bacterial	Translation elongation factor G
Protein Metabolism	Protein biosynthesis	Translation elongation factors bacterial	Translation elongation factor LepA
Protein Metabolism	Protein biosynthesis	Translation elongation factors bacterial	Translation elongation factor Tu
Protein Metabolism	Protein biosynthesis	Translation elongation factors bacterial	Translation elongation factor Ts
Protein Metabolism	Protein biosynthesis	Translation elongation factors bacterial	Translation elongation factor P
Protein Metabolism	Protein biosynthesis	tRNAs	tRNA-Phe-GAA
Protein Metabolism	Protein biosynthesis	tRNAs	tRNA-Leu-CAG
Protein Metabolism	Protein biosynthesis	tRNAs	tRNA-Arg-ACG
Protein Metabolism	Protein biosynthesis	tRNAs	tRNA-Val-GAC
Protein Metabolism	Protein biosynthesis	tRNAs	tRNA-Trp-CCA
Protein Metabolism	Protein biosynthesis	tRNAs	tRNA-Leu-CAA
Protein Metabolism	Protein biosynthesis	tRNAs	tRNA-Gly-GCC
Protein Metabolism	Protein biosynthesis	tRNAs	tRNA-Ser-CGA
Protein Metabolism	Protein biosynthesis	tRNAs	tRNA-Leu-GAG
Protein Metabolism	Protein biosynthesis	tRNAs	tRNA-Arg-CCG
Protein Metabolism	Protein biosynthesis	tRNAs	tRNA-Ser-GGA
Protein Metabolism	Protein biosynthesis	tRNAs	tRNA-Ala-GGC
Protein Metabolism	Protein biosynthesis	tRNAs	tRNA-Cys-GCA
Protein Metabolism	Protein biosynthesis	tRNA aminoacylation, Lys	Lysyl-tRNA synthetase (class II) (EC 6.1.1.6)
Protein Metabolism	Protein biosynthesis	tRNA aminoacylation, Thr	Threonyl-tRNA synthetase (EC 6.1.1.3)
Protein Metabolism	Protein biosynthesis	tRNA aminoacylation, Pro	Prolyl-tRNA synthetase (EC 6.1.1.15), bacterial type
Protein Metabolism	Protein biosynthesis	Translation elongation factor G family	Translation elongation factor G
Protein Metabolism	Protein biosynthesis	tRNA aminoacylation, Glu and Gln	Glutamyl-tRNA(Gln) amidotransferase subunit A (EC 6.3.5.7)
Protein Metabolism	Protein biosynthesis	tRNA aminoacylation, Glu and Gln	Glutamyl-tRNA synthetase (EC 6.1.1.17)
Protein Metabolism	Protein biosynthesis	tRNA aminoacylation, Glu and Gln	Glutamyl-tRNA(Gln) amidotransferase subunit B (EC 6.3.5.7)
Protein Metabolism	Protein biosynthesis	tRNA aminoacylation, Glu and Gln	Glutamyl-tRNA(Gln) synthetase (EC 6.1.1.24)
Protein Metabolism	Protein biosynthesis	tRNA aminoacylation, Glu and Gln	Glutamyl-tRNA(Gln) amidotransferase subunit C (EC 6.3.5.7)
Protein Metabolism	Protein biosynthesis	tRNA aminoacylation, Ser	Seryl-tRNA synthetase (EC 6.1.1.11)
Protein Metabolism	Protein biosynthesis	tRNA aminoacylation, Tyr	Tyrosyl-tRNA synthetase (EC 6.1.1.1)
Protein Metabolism	Protein biosynthesis	tRNA aminoacylation, Leu	Leucyl-tRNA synthetase (EC 6.1.1.4)
Protein Metabolism	Protein biosynthesis	Glycyl-tRNA synthetase	Glycyl-tRNA synthetase alpha chain (EC 6.1.1.14)
Protein Metabolism	Protein biosynthesis	Glycyl-tRNA synthetase	Glycyl-tRNA synthetase beta chain (EC 6.1.1.14)
Protein Metabolism	Protein biosynthesis	tRNA aminoacylation, Phe	Phenylalanyl-tRNA synthetase alpha chain (EC 6.1.1.20)
Protein Metabolism	Protein biosynthesis	tRNA aminoacylation, Phe	Phenylalanyl-tRNA synthetase beta chain (EC 6.1.1.20)
Protein Metabolism	Protein processing and modification	Protein-L-isoaspartate O-methyltransferase	Protein-L-isoaspartate O-methyltransferase (EC 2.1.1.77)
Protein Metabolism	Protein processing and modification	Lipoprotein Biosynthesis	Lipoprotein signal peptidase (EC 3.4.23.36)
Protein Metabolism	Protein processing and modification	Lipoprotein Biosynthesis	Prolipoprotein diacylglyceryl transferase (EC 2.4.99.-)
Protein Metabolism	Protein processing and modification	Signal peptidase	Signal peptidase I (EC 3.4.21.89)
Protein Metabolism	Protein processing and modification	Signal peptidase	Lipoprotein signal peptidase (EC 3.4.23.36)
Protein Metabolism	Protein processing and modification	G3E family of P-loop GTPases (metallocenter biosynthesis)	Putative metal chaperone, involved in Zn homeostasis, GTPase of COG0523 family
Protein Metabolism	Protein processing and modification	Ribosomal protein S5p acylation	SSU ribosomal protein S5p (S2e)
Protein Metabolism	Protein processing and modification	Ribosomal protein S5p acylation	Ribosomal-protein-S5p-alanine acetyltransferase
Protein Metabolism	Protein processing and modification	Protein deglycation	Ribulosamine/erythrulosamine 3-kinase potentially involved in protein deglycation
Protein Metabolism	Protein processing and modification	Protein deglycation	Chemotaxis protein CheC -- inhibitor of MCP methylation
Protein Metabolism	Protein processing and modification	Protein deglycation	Phytoene synthase (EC 2.5.1.32)
Protein Metabolism	Protein processing and modification	Protein deglycation	Neurosporene desaturase (EC 1.-.-.-)
Protein Metabolism	Protein processing and modification	Protein deglycation	Low molecular weight protein tyrosine phosphatase (EC 3.1.3.48)
Protein Metabolism	Protein processing and modification	Peptide methionine sulfoxide reductase	Peptide methionine sulfoxide reductase MsrA (EC 1.8.4.11)
Protein Metabolism	Protein processing and modification	Peptide methionine sulfoxide reductase	Peptide methionine sulfoxide reductase MsrB (EC 1.8.4.12)
Protein Metabolism	Protein degradation	Aminopeptidases (EC 3.4.11.-)	Aminopeptidase S (Leu, Val, Phe, Tyr preference) (EC 3.4.11.24)
Protein Metabolism	Protein degradation	Protein degradation	Aminopeptidase YpdF (MP-, MA-, MS-, AP-, NP- specific)
Protein Metabolism	Protein degradation	Metallocarboxypeptidases (EC 3.4.17.-)	D-alanyl-D-alanine carboxypeptidase (EC 3.4.16.4)
Protein Metabolism	Protein degradation	Metallocarboxypeptidases (EC 3.4.17.-)	Muramoyltetrapeptide carboxypeptidase (EC 3.4.17.13)
Protein Metabolism	Protein degradation	Metallocarboxypeptidases (EC 3.4.17.-)	Thermostable carboxypeptidase 1 (EC 3.4.17.19)
Protein Metabolism	Protein degradation	Proteasome bacterial	ATP-dependent Clp protease ATP-binding subunit ClpX
Protein Metabolism	Protein degradation	Proteasome bacterial	ATP-dependent protease La (EC 3.4.21.53) Type II
Protein Metabolism	Protein degradation	Proteasome bacterial	Site-specific tyrosine recombinase
Protein Metabolism	Protein degradation	Proteasome bacterial	ATP-dependent hsl protease ATP-binding subunit HslU
Protein Metabolism	Protein degradation	Proteasome bacterial	ATP-dependent Clp protease proteolytic subunit (EC 3.4.21.92)
Protein Metabolism	Protein degradation	Proteasome bacterial	Lon-like protease with PDZ domain
Protein Metabolism	Protein degradation	Proteasome bacterial	ATP-dependent protease HslV (EC 3.4.25.-)
Protein Metabolism	Protein degradation	Proteasome bacterial	ATP-dependent protease La (EC 3.4.21.53) Type I
Protein Metabolism	Protein degradation	Proteolysis in bacteria, ATP-dependent	DNA repair protein RadA
Protein Metabolism	Protein degradation	Proteolysis in bacteria, ATP-dependent	ATP-dependent Clp protease ATP-binding subunit ClpX
Protein Metabolism	Protein degradation	Proteolysis in bacteria, ATP-dependent	ATP-dependent protease La (EC 3.4.21.53) Type II
Protein Metabolism	Protein degradation	Proteolysis in bacteria, ATP-dependent	Putative ATP:guanido phosphotransferase YacI (EC 2.7.3.-)
Protein Metabolism	Protein degradation	Proteolysis in bacteria, ATP-dependent	Nucleotide excision repair protein, with UvrB/UvrC motif
Protein Metabolism	Protein degradation	Proteolysis in bacteria, ATP-dependent	ClpB protein
Protein Metabolism	Protein degradation	Proteolysis in bacteria, ATP-dependent	ATP-dependent protease HslV (EC 3.4.25.-)
Protein Metabolism	Protein degradation	Proteolysis in bacteria, ATP-dependent	ATP-dependent protease La (EC 3.4.21.53) Type I
Protein Metabolism	Protein degradation	Proteolysis in bacteria, ATP-dependent	Membrane-associated protein containing RNA-binding TRAM domain and ribonuclease PIN-domain, YacL B.subtilis ortholog
Protein Metabolism	Protein degradation	Proteolysis in bacteria, ATP-dependent	ATP-dependent Clp protease, ATP-binding subunit ClpC
Protein Metabolism	Protein degradation	Proteolysis in bacteria, ATP-dependent	ATP-dependent Clp protease proteolytic subunit (EC 3.4.21.92)
Protein Metabolism	Protein degradation	Proteolysis in bacteria, ATP-dependent	ATP-dependent hsl protease ATP-binding subunit HslU
Protein Metabolism	Protein degradation	Proteolysis in bacteria, ATP-dependent	Transcriptional regulator CtsR
Protein Metabolism	Protein degradation	Omega peptidases (EC 3.4.19.-)	Acylamino-acid-releasing enzyme (EC 3.4.19.1)
Cell Division and Cell Cycle	Checkpoint control	Bacterial checkpoint-control-related cluster	Diadenylate cyclase spyDAC
Cell Division and Cell Cycle	Checkpoint control	Bacterial checkpoint-control-related cluster	Uncharacterized secreted protein associated with spyDAC
Cell Division and Cell Cycle	Checkpoint control	Bacterial checkpoint-control-related cluster	Phosphoglucosamine mutase (EC 5.4.2.10)
Cell Division and Cell Cycle	Checkpoint control	Bacterial checkpoint-control-related cluster	Bacterial checkpoint controller DisA with nucleotide-binding domain
Cell Division and Cell Cycle	Cell Division and Cell Cycle - no subcategory	Control of cell elongation - division cycle in Bacilli	RecU Holliday junction resolvase
Cell Division and Cell Cycle	Cell Division and Cell Cycle - no subcategory	Control of cell elongation - division cycle in Bacilli	Endonuclease III (EC 4.2.99.18)
Cell Division and Cell Cycle	Cell Division and Cell Cycle - no subcategory	Control of cell elongation - division cycle in Bacilli	Cell division protein GpsB, coordinates the switch between cylindrical and septal cell wall synthesis by re-localization of PBP1
Cell Division and Cell Cycle	Cell Division and Cell Cycle - no subcategory	Control of cell elongation - division cycle in Bacilli	Chromosome replication initiation protein DnaD
Cell Division and Cell Cycle	Cell Division and Cell Cycle - no subcategory	Control of cell elongation - division cycle in Bacilli	FIG001721: Predicted N6-adenine-specific DNA methylase
Cell Division and Cell Cycle	Cell Division and Cell Cycle - no subcategory	Control of cell elongation - division cycle in Bacilli	Septation ring formation regulator EzrA
Cell Division and Cell Cycle	Cell Division and Cell Cycle - no subcategory	Control of cell elongation - division cycle in Bacilli	Penicillin-binding protein 1A/1B (PBP1)
Cell Division and Cell Cycle	Cell Division and Cell Cycle - no subcategory	Control of cell elongation - division cycle in Bacilli	FIG005686: hypothetical protein
Cell Division and Cell Cycle	Cell Division and Cell Cycle - no subcategory	YgjD and YeaZ	TsaD/Kae1/Qri7 protein, required for threonylcarbamoyladenosine t(6)A37 formation in tRNA
Cell Division and Cell Cycle	Cell Division and Cell Cycle - no subcategory	YgjD and YeaZ	TsaB protein, required for threonylcarbamoyladenosine (t(6)A) formation in tRNA
Cell Division and Cell Cycle	Cell Division and Cell Cycle - no subcategory	Macromolecular synthesis operon	TsaD/Kae1/Qri7 protein, required for threonylcarbamoyladenosine t(6)A37 formation in tRNA
Cell Division and Cell Cycle	Cell Division and Cell Cycle - no subcategory	Macromolecular synthesis operon	RNA polymerase sigma factor RpoD
Cell Division and Cell Cycle	Cell Division and Cell Cycle - no subcategory	Macromolecular synthesis operon	DNA primase (EC 2.7.7.-)
Cell Division and Cell Cycle	Cell Division and Cell Cycle - no subcategory	Macromolecular synthesis operon	Transamidase GatB domain protein
Cell Division and Cell Cycle	Cell Division and Cell Cycle - no subcategory	Macromolecular synthesis operon	SSU ribosomal protein S21p
Cell Division and Cell Cycle	Cell Division and Cell Cycle - no subcategory	Macromolecular synthesis operon	Carbamoyl-phosphate synthase small chain (EC 6.3.5.5)
Cell Division and Cell Cycle	Cell Division and Cell Cycle - no subcategory	Macromolecular synthesis operon	Carbamoyl-phosphate synthase large chain (EC 6.3.5.5)
Cell Division and Cell Cycle	Cell Division and Cell Cycle - no subcategory	Bacterial Cytoskeleton	Septum site-determining protein MinC
Cell Division and Cell Cycle	Cell Division and Cell Cycle - no subcategory	Bacterial Cytoskeleton	Cell division protein FtsI [Peptidoglycan synthetase] (EC 2.4.1.129)
Cell Division and Cell Cycle	Cell Division and Cell Cycle - no subcategory	Bacterial Cytoskeleton	Cell division protein FtsW
Cell Division and Cell Cycle	Cell Division and Cell Cycle - no subcategory	Bacterial Cytoskeleton	Cell division protein DivIC (FtsB), stabilizes FtsL against RasP cleavage
Cell Division and Cell Cycle	Cell Division and Cell Cycle - no subcategory	Bacterial Cytoskeleton	Chromosome (plasmid) partitioning protein ParB
Cell Division and Cell Cycle	Cell Division and Cell Cycle - no subcategory	Bacterial Cytoskeleton	Cell division protein FtsZ (EC 3.4.24.-)
Cell Division and Cell Cycle	Cell Division and Cell Cycle - no subcategory	Bacterial Cytoskeleton	Rod shape-determining protein MreD
Cell Division and Cell Cycle	Cell Division and Cell Cycle - no subcategory	Bacterial Cytoskeleton	Cell division protein FtsL
Cell Division and Cell Cycle	Cell Division and Cell Cycle - no subcategory	Bacterial Cytoskeleton	Cell division initiation protein DivIVA
Cell Division and Cell Cycle	Cell Division and Cell Cycle - no subcategory	Bacterial Cytoskeleton	Rod shape-determining protein MreB
Cell Division and Cell Cycle	Cell Division and Cell Cycle - no subcategory	Bacterial Cytoskeleton	Cell division protein FtsA
Cell Division and Cell Cycle	Cell Division and Cell Cycle - no subcategory	Bacterial Cytoskeleton	Rod shape-determining protein MreC
Cell Division and Cell Cycle	Cell Division and Cell Cycle - no subcategory	Bacterial Cytoskeleton	Cell division protein FtsK
Cell Division and Cell Cycle	Cell Division and Cell Cycle - no subcategory	Bacterial Cytoskeleton	Cell division protein FtsQ
Cell Division and Cell Cycle	Cell Division and Cell Cycle - no subcategory	Bacterial Cytoskeleton	Cell division protein MraZ
Cell Division and Cell Cycle	Cell Division and Cell Cycle - no subcategory	Bacterial Cytoskeleton	Septum site-determining protein MinD
Cell Division and Cell Cycle	Cell Division and Cell Cycle - no subcategory	Bacterial Cytoskeleton	Chromosome (plasmid) partitioning protein ParA
Motility and Chemotaxis	Motility and Chemotaxis - no subcategory	Bacterial Chemotaxis	Chemotaxis protein CheC -- inhibitor of MCP methylation
Motility and Chemotaxis	Motility and Chemotaxis - no subcategory	Bacterial Chemotaxis	Flagellar motor switch protein FliM
Motility and Chemotaxis	Motility and Chemotaxis - no subcategory	Bacterial Chemotaxis	Chemotaxis protein CheV (EC 2.7.3.-)
Motility and Chemotaxis	Motility and Chemotaxis - no subcategory	Bacterial Chemotaxis	Positive regulator of CheA protein activity (CheW)
Motility and Chemotaxis	Motility and Chemotaxis - no subcategory	Bacterial Chemotaxis	Flagellar motor switch protein FliN
Motility and Chemotaxis	Motility and Chemotaxis - no subcategory	Bacterial Chemotaxis	Signal transduction histidine kinase CheA (EC 2.7.3.-)
Motility and Chemotaxis	Motility and Chemotaxis - no subcategory	Bacterial Chemotaxis	Maltose/maltodextrin ABC transporter, substrate binding periplasmic protein MalE
Motility and Chemotaxis	Motility and Chemotaxis - no subcategory	Bacterial Chemotaxis	Flagellar motor switch protein FliG
Motility and Chemotaxis	Motility and Chemotaxis - no subcategory	Bacterial Chemotaxis	Chemotaxis response regulator protein-glutamate methylesterase CheB (EC 3.1.1.61)
Motility and Chemotaxis	Motility and Chemotaxis - no subcategory	Bacterial Chemotaxis	Chemotaxis protein methyltransferase CheR (EC 2.1.1.80)
Motility and Chemotaxis	Motility and Chemotaxis - no subcategory	Bacterial Chemotaxis	Chemotaxis protein CheD
Motility and Chemotaxis	Motility and Chemotaxis - no subcategory	Bacterial Chemotaxis	Chemotaxis regulator - transmits chemoreceptor signals to flagelllar motor components CheY
Motility and Chemotaxis	Flagellar motility in Prokaryota	Flagellum in Campylobacter	Flagellar basal-body rod protein FlgC
Motility and Chemotaxis	Flagellar motility in Prokaryota	Flagellum in Campylobacter	Flagellin protein FlaA
Motility and Chemotaxis	Flagellar motility in Prokaryota	Flagellum in Campylobacter	Cell division protein FtsI [Peptidoglycan synthetase] (EC 2.4.1.129)
Motility and Chemotaxis	Flagellar motility in Prokaryota	Flagellum in Campylobacter	Flagellar hook-basal body complex protein FliE
Motility and Chemotaxis	Flagellar motility in Prokaryota	Flagellum in Campylobacter	Flagellar basal-body rod protein FlgB
Motility and Chemotaxis	Flagellar motility in Prokaryota	Flagellum	Flagellar synthesis regulator FleN
Motility and Chemotaxis	Flagellar motility in Prokaryota	Flagellum	RNA polymerase sigma factor RpoD
Motility and Chemotaxis	Flagellar motility in Prokaryota	Flagellum	Flagellar biosynthesis protein FliL
Motility and Chemotaxis	Flagellar motility in Prokaryota	Flagellum	Flagellar hook-associated protein FliD
Motility and Chemotaxis	Flagellar motility in Prokaryota	Flagellum	Flagellar hook-associated protein FlgK
Motility and Chemotaxis	Flagellar motility in Prokaryota	Flagellum	Flagellar assembly protein FliH
Motility and Chemotaxis	Flagellar motility in Prokaryota	Flagellum	Flagellar biosynthesis protein FliR
Motility and Chemotaxis	Flagellar motility in Prokaryota	Flagellum	Flagellar biosynthesis protein FliP
Motility and Chemotaxis	Flagellar motility in Prokaryota	Flagellum	Flagellar hook protein FlgE
Motility and Chemotaxis	Flagellar motility in Prokaryota	Flagellum	Flagellar M-ring protein FliF
Motility and Chemotaxis	Flagellar motility in Prokaryota	Flagellum	Flagellar basal-body rod modification protein FlgD
Motility and Chemotaxis	Flagellar motility in Prokaryota	Flagellum	Flagellar basal-body rod protein FlgC
Motility and Chemotaxis	Flagellar motility in Prokaryota	Flagellum	Negative regulator of flagellin synthesis
Motility and Chemotaxis	Flagellar motility in Prokaryota	Flagellum	Flagellar biosynthesis protein FlhB
Motility and Chemotaxis	Flagellar motility in Prokaryota	Flagellum	Flagellar hook-basal body complex protein FliE
Motility and Chemotaxis	Flagellar motility in Prokaryota	Flagellum	Flagellar basal-body rod protein FlgB
Motility and Chemotaxis	Flagellar motility in Prokaryota	Flagellum	Flagellar biosynthesis protein FliZ
Motility and Chemotaxis	Flagellar motility in Prokaryota	Flagellum	Flagellar biosynthesis protein FliS
Motility and Chemotaxis	Flagellar motility in Prokaryota	Flagellum	Flagellar basal-body rod protein FlgF
Motility and Chemotaxis	Flagellar motility in Prokaryota	Flagellum	Flagellin protein FlaA
Motility and Chemotaxis	Flagellar motility in Prokaryota	Flagellum	Flagellar motor switch protein FliN
Motility and Chemotaxis	Flagellar motility in Prokaryota	Flagellum	Flagellar protein FlbB
Motility and Chemotaxis	Flagellar motility in Prokaryota	Flagellum	Flagellar basal-body rod protein FlgG
Motility and Chemotaxis	Flagellar motility in Prokaryota	Flagellum	RNA polymerase sigma-54 factor RpoN
Motility and Chemotaxis	Flagellar motility in Prokaryota	Flagellum	Flagellar motor rotation protein MotB
Motility and Chemotaxis	Flagellar motility in Prokaryota	Flagellum	Flagellar protein FliJ
Motility and Chemotaxis	Flagellar motility in Prokaryota	Flagellum	Flagellar hook-associated protein FlgL
Motility and Chemotaxis	Flagellar motility in Prokaryota	Flagellum	Flagellar biosynthesis protein FlhA
Motility and Chemotaxis	Flagellar motility in Prokaryota	Flagellum	Flagellum-specific ATP synthase FliI
Motility and Chemotaxis	Flagellar motility in Prokaryota	Flagellum	Flagellar biosynthesis protein FliQ
Motility and Chemotaxis	Flagellar motility in Prokaryota	Flagellum	Flagellar hook-length control protein FliK
Motility and Chemotaxis	Flagellar motility in Prokaryota	Flagellum	Flagellar motor switch protein FliM
Motility and Chemotaxis	Flagellar motility in Prokaryota	Flagellum	Flagellar biosynthesis protein FlhF
Motility and Chemotaxis	Flagellar motility in Prokaryota	Flagellum	Flagellar motor rotation protein MotA
Motility and Chemotaxis	Flagellar motility in Prokaryota	Flagellum	Flagellar motor switch protein FliG
Motility and Chemotaxis	Flagellar motility in Prokaryota	Flagellum	Flagellar protein FlbD
Motility and Chemotaxis	Flagellar motility in Prokaryota	Flagellum	RNA polymerase sigma factor for flagellar operon
Motility and Chemotaxis	Flagellar motility in Prokaryota	Flagellar motility	Flagellar synthesis regulator FleN
Motility and Chemotaxis	Flagellar motility in Prokaryota	Flagellar motility	Chemotaxis protein CheV (EC 2.7.3.-)
Motility and Chemotaxis	Flagellar motility in Prokaryota	Flagellar motility	Flagellar motor switch protein FliN
Motility and Chemotaxis	Flagellar motility in Prokaryota	Flagellar motility	Flagellar biosynthesis protein FliR
Motility and Chemotaxis	Flagellar motility in Prokaryota	Flagellar motility	RNA polymerase sigma-54 factor RpoN
Motility and Chemotaxis	Flagellar motility in Prokaryota	Flagellar motility	Flagellar motor rotation protein MotB
Motility and Chemotaxis	Flagellar motility in Prokaryota	Flagellar motility	Rrf2 family transcriptional regulator
Motility and Chemotaxis	Flagellar motility in Prokaryota	Flagellar motility	Flagellum-specific ATP synthase FliI
Motility and Chemotaxis	Flagellar motility in Prokaryota	Flagellar motility	Flagellar biosynthesis protein FlhA
Motility and Chemotaxis	Flagellar motility in Prokaryota	Flagellar motility	Flagellar basal-body rod modification protein FlgD
Motility and Chemotaxis	Flagellar motility in Prokaryota	Flagellar motility	Flagellar motor switch protein FliM
Motility and Chemotaxis	Flagellar motility in Prokaryota	Flagellar motility	Flagellar biosynthesis protein FlhB
Motility and Chemotaxis	Flagellar motility in Prokaryota	Flagellar motility	Flagellar biosynthesis protein FlhF
Motility and Chemotaxis	Flagellar motility in Prokaryota	Flagellar motility	Flagellar motor rotation protein MotA
Motility and Chemotaxis	Flagellar motility in Prokaryota	Flagellar motility	Signal transduction histidine kinase CheA (EC 2.7.3.-)
Motility and Chemotaxis	Flagellar motility in Prokaryota	Flagellar motility	RNA polymerase sigma factor for flagellar operon
Motility and Chemotaxis	Flagellar motility in Prokaryota	Flagellar motility	Chemotaxis regulator - transmits chemoreceptor signals to flagelllar motor components CheY
Regulation and Cell signaling	Regulation and Cell signaling - no subcategory	cAMP signaling in bacteria	Predicted signal-transduction protein containing cAMP-binding and CBS domains
Regulation and Cell signaling	Regulation and Cell signaling - no subcategory	cAMP signaling in bacteria	ATP-dependent Clp protease proteolytic subunit (EC 3.4.21.92)
Regulation and Cell signaling	Regulation and Cell signaling - no subcategory	cAMP signaling in bacteria	Adenylate cyclase (EC 4.6.1.1)
Regulation and Cell signaling	Regulation and Cell signaling - no subcategory	cAMP signaling in bacteria	Adenine phosphoribosyltransferase (EC 2.4.2.7)
Regulation and Cell signaling	Regulation and Cell signaling - no subcategory	LysR-family proteins in Escherichia coli	LysR family transcriptional regulator YeiE
Regulation and Cell signaling	Regulation and Cell signaling - no subcategory	LysR-family proteins in Escherichia coli	Regulatory protein (induces abgABT, used to catabolize p-aminobenzoyl-glutamate)
Regulation and Cell signaling	Regulation and Cell signaling - no subcategory	HPr catabolite repression system	Catabolite repression HPr-like protein Crh
Regulation and Cell signaling	Regulation and Cell signaling - no subcategory	HPr catabolite repression system	Phosphotransferase system, phosphocarrier protein HPr
Regulation and Cell signaling	Regulation and Cell signaling - no subcategory	HPr catabolite repression system	Catabolite control protein A
Regulation and Cell signaling	Regulation and Cell signaling - no subcategory	HPr catabolite repression system	HPr kinase/phosphorylase (EC 2.7.1.-) (EC 2.7.4.-)
Regulation and Cell signaling	Regulation and Cell signaling - no subcategory	Sex pheromones in Enterococcus faecalis and other Firmicutes	Putative pheromone cAM373 precursor lipoprotein CamS
Regulation and Cell signaling	Regulation and Cell signaling - no subcategory	Sex pheromones in Enterococcus faecalis and other Firmicutes	Lipoprotein signal peptidase (EC 3.4.23.36)
Regulation and Cell signaling	Regulation and Cell signaling - no subcategory	Sex pheromones in Enterococcus faecalis and other Firmicutes	Heptaprenyl diphosphate synthase component II (EC 2.5.1.30)
Regulation and Cell signaling	Regulation and Cell signaling - no subcategory	Sex pheromones in Enterococcus faecalis and other Firmicutes	Heptaprenyl diphosphate synthase component I (EC 2.5.1.30)
Regulation and Cell signaling	Regulation and Cell signaling - no subcategory	Sex pheromones in Enterococcus faecalis and other Firmicutes	Oligopeptide ABC transporter, periplasmic oligopeptide-binding protein OppA (TC 3.A.1.5.1)
Regulation and Cell signaling	Regulation and Cell signaling - no subcategory	Zinc regulated enzymes	Queuosine biosynthesis QueD, PTPS-I
Regulation and Cell signaling	Regulation and Cell signaling - no subcategory	Zinc regulated enzymes	Carbonic anhydrase (EC 4.2.1.1)
Regulation and Cell signaling	Regulation and Cell signaling - no subcategory	Zinc regulated enzymes	Putative metal chaperone, involved in Zn homeostasis, GTPase of COG0523 family
Regulation and Cell signaling	Regulation and Cell signaling - no subcategory	Zinc regulated enzymes	N-acetylmuramoyl-L-alanine amidase (EC 3.5.1.28)
Regulation and Cell signaling	Regulation and Cell signaling - no subcategory	Zinc regulated enzymes	Porphobilinogen synthase (EC 4.2.1.24)
Regulation and Cell signaling	Regulation and Cell signaling - no subcategory	Zinc regulated enzymes	Zinc uptake regulation protein ZUR
Regulation and Cell signaling	Regulation and Cell signaling - no subcategory	Zinc regulated enzymes	Cysteinyl-tRNA synthetase (EC 6.1.1.16)
Regulation and Cell signaling	Regulation and Cell signaling - no subcategory	Zinc regulated enzymes	GTP cyclohydrolase I (EC 3.5.4.16) type 1
Regulation and Cell signaling	Regulation and Cell signaling - no subcategory	Zinc regulated enzymes	Phosphoribosyl-AMP cyclohydrolase (EC 3.5.4.19)
Regulation and Cell signaling	Regulation and Cell signaling - no subcategory	Zinc regulated enzymes	Dihydroorotase (EC 3.5.2.3)
Regulation and Cell signaling	Regulation and Cell signaling - no subcategory	Stringent Response, (p)ppGpp metabolism	GTP pyrophosphokinase (EC 2.7.6.5), (p)ppGpp synthetase I
Regulation and Cell signaling	Regulation and Cell signaling - no subcategory	Cell envelope-associated LytR-CpsA-Psr transcriptional attenuators	Cell envelope-associated transcriptional attenuator LytR-CpsA-Psr, subfamily F2 (as in PMID19099556)
Regulation and Cell signaling	Regulation of virulence	Two-component Response Regulator of Virulence ResDE	Sensor histidine kinase ResE (EC 2.7.3.-)
Regulation and Cell signaling	Regulation of virulence	Two-component Response Regulator of Virulence ResDE	DNA-binding response regulator ResD
Regulation and Cell signaling	Regulation of virulence	VraSR and LiaSR two-component regulatory systems	Sensor histidine kinase VraS
Regulation and Cell signaling	Regulation of virulence	VraSR and LiaSR two-component regulatory systems	Two component transcriptional regulator VraR
Regulation and Cell signaling	Regulation of virulence	VraSR and LiaSR two-component regulatory systems	Transporter LiaF
Regulation and Cell signaling	Regulation of virulence	VraSR and LiaSR two-component regulatory systems	Transporter associated with VraSR
Regulation and Cell signaling	Programmed Cell Death and Toxin-antitoxin Systems	MazEF toxin-antitoxing (programmed cell death) system	Programmed cell death toxin YdcE
Regulation and Cell signaling	Programmed Cell Death and Toxin-antitoxin Systems	MazEF toxin-antitoxing (programmed cell death) system	Programmed cell death antitoxin YdcD
Regulation and Cell signaling	Programmed Cell Death and Toxin-antitoxin Systems	Murein hydrolase regulation and cell death	Preprotein translocase subunit SecG (TC 3.A.5.1.1)
Regulation and Cell signaling	Programmed Cell Death and Toxin-antitoxin Systems	Murein hydrolase regulation and cell death	CidA-associated membrane protein CidB
Regulation and Cell signaling	Programmed Cell Death and Toxin-antitoxin Systems	Murein hydrolase regulation and cell death	LysR family regulatory protein CidR
Regulation and Cell signaling	Programmed Cell Death and Toxin-antitoxin Systems	Murein hydrolase regulation and cell death	Cytidine deaminase (EC 3.5.4.5)
Regulation and Cell signaling	Programmed Cell Death and Toxin-antitoxin Systems	Murein hydrolase regulation and cell death	Holin-like protein CidA
Regulation and Cell signaling	Programmed Cell Death and Toxin-antitoxin Systems	Murein hydrolase regulation and cell death	Autolysis response regulater LytR
Regulation and Cell signaling	Programmed Cell Death and Toxin-antitoxin Systems	Toxin-antitoxin replicon stabilization systems	YoeB toxin protein
Regulation and Cell signaling	Programmed Cell Death and Toxin-antitoxin Systems	Toxin-antitoxin replicon stabilization systems	YefM protein (antitoxin to YoeB)
Regulation and Cell signaling	Programmed Cell Death and Toxin-antitoxin Systems	Phd-Doc, YdcE-YdcD toxin-antitoxin (programmed cell death) systems	Programmed cell death toxin YdcE
Regulation and Cell signaling	Programmed Cell Death and Toxin-antitoxin Systems	Phd-Doc, YdcE-YdcD toxin-antitoxin (programmed cell death) systems	Programmed cell death antitoxin YdcD
Secondary Metabolism	Plant Hormones	Auxin biosynthesis	Tryptophan synthase alpha chain (EC 4.2.1.20)
Secondary Metabolism	Plant Hormones	Auxin biosynthesis	Anthranilate phosphoribosyltransferase (EC 2.4.2.18)
Secondary Metabolism	Plant Hormones	Auxin biosynthesis	Tryptophan synthase beta chain (EC 4.2.1.20)
Secondary Metabolism	Plant Hormones	Auxin biosynthesis	Phosphoribosylanthranilate isomerase (EC 5.3.1.24)
DNA Metabolism	DNA repair	Uracil-DNA glycosylase	Uracil-DNA glycosylase, family 1
DNA Metabolism	DNA repair	Uracil-DNA glycosylase	Uracil-DNA glycosylase family protein, clostridial type
DNA Metabolism	DNA repair	DNA repair, bacterial MutL-MutS system	Recombination inhibitory protein MutS2
DNA Metabolism	DNA repair	DNA repair, bacterial MutL-MutS system	DNA mismatch repair protein MutS
DNA Metabolism	DNA repair	DNA repair, bacterial MutL-MutS system	DNA mismatch repair protein MutL
DNA Metabolism	DNA repair	DNA repair, UvrABC system	Excinuclease ABC subunit C
DNA Metabolism	DNA repair	DNA repair, UvrABC system	Excinuclease ABC subunit A
DNA Metabolism	DNA repair	DNA repair, UvrABC system	Excinuclease ABC subunit B
DNA Metabolism	DNA repair	DNA repair, bacterial photolyase	Deoxyribodipyrimidine photolyase (EC 4.1.99.3)
DNA Metabolism	DNA repair	DNA repair, bacterial DinG and relatives	DinG family ATP-dependent helicase YoaA
DNA Metabolism	DNA repair	DNA repair system including RecA, MutS and a hypothetical protein	DNA mismatch repair protein MutS
DNA Metabolism	DNA repair	DNA repair system including RecA, MutS and a hypothetical protein	RecA protein
DNA Metabolism	DNA repair	ATP-dependent Nuclease	ATP-dependent nuclease, subunit B
DNA Metabolism	DNA repair	ATP-dependent Nuclease	ATP-dependent nuclease, subunit A
DNA Metabolism	DNA repair	DNA repair, bacterial	Exonuclease SbcD
DNA Metabolism	DNA repair	DNA repair, bacterial	SOS-response repressor and protease LexA (EC 3.4.21.88)
DNA Metabolism	DNA repair	DNA repair, bacterial	DNA repair protein RadC
DNA Metabolism	DNA repair	DNA repair, bacterial	DNA-cytosine methyltransferase (EC 2.1.1.37)
DNA Metabolism	DNA repair	DNA repair, bacterial	DNA polymerase IV (EC 2.7.7.7)
DNA Metabolism	DNA repair	DNA repair, bacterial	Exonuclease SbcC
DNA Metabolism	DNA repair	DNA repair, bacterial	Single-stranded DNA-binding protein
DNA Metabolism	DNA repair	DNA repair, bacterial	Exodeoxyribonuclease VII small subunit (EC 3.1.11.6)
DNA Metabolism	DNA repair	DNA repair, bacterial	DNA repair protein RadA
DNA Metabolism	DNA repair	DNA repair, bacterial	Exodeoxyribonuclease VII large subunit (EC 3.1.11.6)
DNA Metabolism	DNA repair	DNA repair, bacterial	DNA repair protein RecN
DNA Metabolism	DNA repair	DNA repair, bacterial	A/G-specific adenine glycosylase (EC 3.2.2.-)
DNA Metabolism	DNA repair	DNA repair, bacterial	Recombinational DNA repair protein RecT (prophage associated)
DNA Metabolism	DNA repair	DNA repair, bacterial	Endonuclease IV (EC 3.1.21.2)
DNA Metabolism	DNA repair	DNA repair, bacterial	Methylated-DNA--protein-cysteine methyltransferase (EC 2.1.1.63)
DNA Metabolism	DNA repair	DNA repair, bacterial	RecA protein
DNA Metabolism	DNA repair	DNA repair, bacterial RecFOR pathway	ATP-dependent DNA helicase RecQ
DNA Metabolism	DNA repair	DNA repair, bacterial RecFOR pathway	RecU Holliday junction resolvase
DNA Metabolism	DNA repair	DNA repair, bacterial RecFOR pathway	Single-stranded-DNA-specific exonuclease RecJ (EC 3.1.-.-)
DNA Metabolism	DNA repair	DNA repair, bacterial RecFOR pathway	Single-stranded DNA-binding protein
DNA Metabolism	DNA repair	DNA repair, bacterial RecFOR pathway	Recombination protein RecR
DNA Metabolism	DNA repair	DNA repair, bacterial RecFOR pathway	RecA protein
DNA Metabolism	DNA repair	DNA repair, bacterial RecFOR pathway	DNA recombination and repair protein RecO
DNA Metabolism	DNA repair	DNA repair, bacterial RecFOR pathway	DNA recombination and repair protein RecF
DNA Metabolism	DNA repair	DNA repair, bacterial RecBCD pathway	RecD-like DNA helicase YrrC
DNA Metabolism	DNA repair	DNA Repair Base Excision	Uracil-DNA glycosylase, family 1
DNA Metabolism	DNA repair	DNA Repair Base Excision	DNA-3-methyladenine glycosylase II (EC 3.2.2.21)
DNA Metabolism	DNA repair	DNA Repair Base Excision	DNA-3-methyladenine glycosylase (EC 3.2.2.20)
DNA Metabolism	DNA repair	DNA Repair Base Excision	Formamidopyrimidine-DNA glycosylase (EC 3.2.2.23)
DNA Metabolism	DNA repair	DNA Repair Base Excision	Endonuclease VIII
DNA Metabolism	DNA repair	DNA Repair Base Excision	Endonuclease III (EC 4.2.99.18)
DNA Metabolism	DNA repair	DNA Repair Base Excision	Single-stranded-DNA-specific exonuclease RecJ (EC 3.1.-.-)
DNA Metabolism	DNA repair	DNA Repair Base Excision	DNA ligase (EC 6.5.1.2)
DNA Metabolism	DNA repair	DNA Repair Base Excision	DNA polymerase I (EC 2.7.7.7)
DNA Metabolism	DNA repair	DNA repair, bacterial UvrD and related helicases	ATP-dependent DNA helicase UvrD/PcrA
DNA Metabolism	DNA Metabolism - no subcategory	YcfH	Putative deoxyribonuclease YcfH
DNA Metabolism	DNA Metabolism - no subcategory	DNA structural proteins, bacterial	Chromosome partition protein smc
DNA Metabolism	DNA Metabolism - no subcategory	DNA structural proteins, bacterial	DNA-binding protein HBsu
DNA Metabolism	DNA replication	DNA topoisomerases, Type I, ATP-independent	DNA topoisomerase III (EC 5.99.1.2)
DNA Metabolism	DNA replication	DNA topoisomerases, Type I, ATP-independent	DNA topoisomerase I (EC 5.99.1.2)
DNA Metabolism	DNA replication	DNA-replication	DNA primase (EC 2.7.7.-)
DNA Metabolism	DNA replication	DNA-replication	ATP-dependent DNA helicase RecG (EC 3.6.1.-)
DNA Metabolism	DNA replication	DNA-replication	Replicative DNA helicase (EC 3.6.1.-) [SA14-24]
DNA Metabolism	DNA replication	DNA-replication	Helicase loader DnaI
DNA Metabolism	DNA replication	DNA-replication	Recombination protein RecR
DNA Metabolism	DNA replication	DNA-replication	DNA polymerase III delta subunit (EC 2.7.7.7)
DNA Metabolism	DNA replication	DNA-replication	DNA polymerase III alpha subunit (EC 2.7.7.7)
DNA Metabolism	DNA replication	DNA-replication	Transcription-repair coupling factor
DNA Metabolism	DNA replication	DNA-replication	Holliday junction DNA helicase RuvA
DNA Metabolism	DNA replication	DNA-replication	DNA replication protein DnaC
DNA Metabolism	DNA replication	DNA-replication	ATP-dependent DNA helicase RecQ
DNA Metabolism	DNA replication	DNA-replication	Single-stranded-DNA-specific exonuclease RecJ (EC 3.1.-.-)
DNA Metabolism	DNA replication	DNA-replication	DNA polymerase III delta prime subunit (EC 2.7.7.7)
DNA Metabolism	DNA replication	DNA-replication	DNA polymerase I (EC 2.7.7.7)
DNA Metabolism	DNA replication	DNA-replication	DNA repair protein RecN
DNA Metabolism	DNA replication	DNA-replication	Chromosomal replication initiator protein DnaA
DNA Metabolism	DNA replication	DNA-replication	DNA polymerase III subunits gamma and tau (EC 2.7.7.7)
DNA Metabolism	DNA replication	DNA-replication	DNA polymerase III beta subunit (EC 2.7.7.7)
DNA Metabolism	DNA replication	DNA-replication	Helicase PriA essential for oriC/DnaA-independent DNA replication
DNA Metabolism	DNA replication	DNA-replication	RecA protein
DNA Metabolism	DNA replication	DNA-replication	Holliday junction DNA helicase RuvB
DNA Metabolism	DNA replication	DNA topoisomerases, Type II, ATP-dependent	DNA gyrase subunit B (EC 5.99.1.3)
DNA Metabolism	DNA replication	DNA topoisomerases, Type II, ATP-dependent	DNA gyrase subunit A (EC 5.99.1.3)
DNA Metabolism	DNA replication	DNA topoisomerases, Type II, ATP-dependent	Topoisomerase IV subunit B (EC 5.99.1.-)
DNA Metabolism	DNA replication	DNA topoisomerases, Type II, ATP-dependent	Topoisomerase IV subunit A (EC 5.99.1.-)
DNA Metabolism	DNA recombination	RuvABC plus a hypothetical	FIG000859: hypothetical protein YebC
DNA Metabolism	DNA recombination	RuvABC plus a hypothetical	Holliday junction DNA helicase RuvA
DNA Metabolism	DNA recombination	RuvABC plus a hypothetical	Holliday junction DNA helicase RuvB
DNA Metabolism	DNA uptake, competence	DNA processing cluster	FIG000557: hypothetical protein co-occurring with RecR
DNA Metabolism	DNA uptake, competence	DNA processing cluster	Recombination protein RecR
DNA Metabolism	DNA uptake, competence	DNA processing cluster	DNA topoisomerase III (EC 5.99.1.2)
DNA Metabolism	DNA uptake, competence	DNA processing cluster	DNA polymerase III subunits gamma and tau (EC 2.7.7.7)
Fatty Acids, Lipids, and Isoprenoids	Phospholipids	Cardiolipin synthesis	Cardiolipin synthetase (EC 2.7.8.-)
Fatty Acids, Lipids, and Isoprenoids	Phospholipids	Glycerolipid and Glycerophospholipid Metabolism in Bacteria	Alcohol dehydrogenase (EC 1.1.1.1)
Fatty Acids, Lipids, and Isoprenoids	Phospholipids	Glycerolipid and Glycerophospholipid Metabolism in Bacteria	Acyl-phosphate:glycerol-3-phosphate O-acyltransferase PlsY
Fatty Acids, Lipids, and Isoprenoids	Phospholipids	Glycerolipid and Glycerophospholipid Metabolism in Bacteria	Glycerol-3-phosphate dehydrogenase (EC 1.1.5.3)
Fatty Acids, Lipids, and Isoprenoids	Phospholipids	Glycerolipid and Glycerophospholipid Metabolism in Bacteria	Glycerol-3-phosphate dehydrogenase [NAD(P)+] (EC 1.1.1.94)
Fatty Acids, Lipids, and Isoprenoids	Phospholipids	Glycerolipid and Glycerophospholipid Metabolism in Bacteria	Glycerol kinase (EC 2.7.1.30)
Fatty Acids, Lipids, and Isoprenoids	Phospholipids	Glycerolipid and Glycerophospholipid Metabolism in Bacteria	Aldehyde dehydrogenase (EC 1.2.1.3)
Fatty Acids, Lipids, and Isoprenoids	Phospholipids	Glycerolipid and Glycerophospholipid Metabolism in Bacteria	1-acyl-sn-glycerol-3-phosphate acyltransferase (EC 2.3.1.51)
Fatty Acids, Lipids, and Isoprenoids	Phospholipids	Glycerolipid and Glycerophospholipid Metabolism in Bacteria	Diacylglycerol kinase (EC 2.7.1.107)
Fatty Acids, Lipids, and Isoprenoids	Phospholipids	Glycerolipid and Glycerophospholipid Metabolism in Bacteria	CDP-diacylglycerol--glycerol-3-phosphate 3-phosphatidyltransferase (EC 2.7.8.5)
Fatty Acids, Lipids, and Isoprenoids	Phospholipids	Glycerolipid and Glycerophospholipid Metabolism in Bacteria	Cardiolipin synthetase (EC 2.7.8.-)
Fatty Acids, Lipids, and Isoprenoids	Phospholipids	Glycerolipid and Glycerophospholipid Metabolism in Bacteria	Dihydroxyacetone kinase family protein
Fatty Acids, Lipids, and Isoprenoids	Phospholipids	Glycerolipid and Glycerophospholipid Metabolism in Bacteria	Aerobic glycerol-3-phosphate dehydrogenase (EC 1.1.5.3)
Fatty Acids, Lipids, and Isoprenoids	Phospholipids	Glycerolipid and Glycerophospholipid Metabolism in Bacteria	Acyl carrier protein
Fatty Acids, Lipids, and Isoprenoids	Phospholipids	Glycerolipid and Glycerophospholipid Metabolism in Bacteria	Phosphatidate cytidylyltransferase (EC 2.7.7.41)
Fatty Acids, Lipids, and Isoprenoids	Phospholipids	Glycerolipid and Glycerophospholipid Metabolism in Bacteria	Phosphate:acyl-ACP acyltransferase PlsX
Fatty Acids, Lipids, and Isoprenoids	Phospholipids	Glycerolipid and Glycerophospholipid Metabolism in Bacteria	Glycerate kinase (EC 2.7.1.31)
Fatty Acids, Lipids, and Isoprenoids	Triacylglycerols	Triacylglycerol metabolism	Monoglyceride lipase (EC 3.1.1.23)
Fatty Acids, Lipids, and Isoprenoids	Triacylglycerols	Triacylglycerol metabolism	Lysophospholipase (EC 3.1.1.5)
Fatty Acids, Lipids, and Isoprenoids	Fatty acids	Fatty Acid Biosynthesis FASII	3-oxoacyl-[acyl-carrier protein] reductase (EC 1.1.1.100)
Fatty Acids, Lipids, and Isoprenoids	Fatty acids	Fatty Acid Biosynthesis FASII	Acetyl-coenzyme A carboxyl transferase alpha chain (EC 6.4.1.2)
Fatty Acids, Lipids, and Isoprenoids	Fatty acids	Fatty Acid Biosynthesis FASII	Enoyl-[acyl-carrier-protein] reductase [NADH] (EC 1.3.1.9)
Fatty Acids, Lipids, and Isoprenoids	Fatty acids	Fatty Acid Biosynthesis FASII	Holo-[acyl-carrier protein] synthase (EC 2.7.8.7)
Fatty Acids, Lipids, and Isoprenoids	Fatty acids	Fatty Acid Biosynthesis FASII	Biotin carboxyl carrier protein of acetyl-CoA carboxylase
Fatty Acids, Lipids, and Isoprenoids	Fatty acids	Fatty Acid Biosynthesis FASII	Biotin carboxylase of acetyl-CoA carboxylase (EC 6.3.4.14)
Fatty Acids, Lipids, and Isoprenoids	Fatty acids	Fatty Acid Biosynthesis FASII	Acetyl-coenzyme A carboxyl transferase beta chain (EC 6.4.1.2)
Fatty Acids, Lipids, and Isoprenoids	Fatty acids	Fatty Acid Biosynthesis FASII	Acyl carrier protein
Fatty Acids, Lipids, and Isoprenoids	Fatty acids	Fatty Acid Biosynthesis FASII	Malonyl CoA-acyl carrier protein transacylase (EC 2.3.1.39)
Fatty Acids, Lipids, and Isoprenoids	Fatty acids	Fatty Acid Biosynthesis FASII	3-hydroxyacyl-[acyl-carrier-protein] dehydratase, FabZ form (EC 4.2.1.59)
Fatty Acids, Lipids, and Isoprenoids	Fatty acids	Fatty Acid Biosynthesis FASII	Enoyl-[acyl-carrier-protein] reductase [FMN] (EC 1.3.1.9)
Fatty Acids, Lipids, and Isoprenoids	Fatty acids	Fatty acid metabolism cluster	Long-chain-fatty-acid--CoA ligase (EC 6.2.1.3)
Fatty Acids, Lipids, and Isoprenoids	Fatty acids	Fatty acid metabolism cluster	Enoyl-CoA hydratase (EC 4.2.1.17)
Fatty Acids, Lipids, and Isoprenoids	Fatty acids	Fatty acid metabolism cluster	3-ketoacyl-CoA thiolase (EC 2.3.1.16)
Fatty Acids, Lipids, and Isoprenoids	Fatty acids	Fatty acid metabolism cluster	3-hydroxyacyl-CoA dehydrogenase (EC 1.1.1.35)
Fatty Acids, Lipids, and Isoprenoids	Fatty acids	Fatty acid metabolism cluster	Long-chain-acyl-CoA dehydrogenase (EC 1.3.99.13)
Fatty Acids, Lipids, and Isoprenoids	Fatty Acids, Lipids, and Isoprenoids - no subcategory	Polyhydroxybutyrate metabolism	D-beta-hydroxybutyrate permease
Fatty Acids, Lipids, and Isoprenoids	Fatty Acids, Lipids, and Isoprenoids - no subcategory	Polyhydroxybutyrate metabolism	Enoyl-CoA hydratase (EC 4.2.1.17)
Fatty Acids, Lipids, and Isoprenoids	Fatty Acids, Lipids, and Isoprenoids - no subcategory	Polyhydroxybutyrate metabolism	3-ketoacyl-CoA thiolase (EC 2.3.1.16)
Fatty Acids, Lipids, and Isoprenoids	Fatty Acids, Lipids, and Isoprenoids - no subcategory	Polyhydroxybutyrate metabolism	3-hydroxyacyl-CoA dehydrogenase (EC 1.1.1.35)
Fatty Acids, Lipids, and Isoprenoids	Fatty Acids, Lipids, and Isoprenoids - no subcategory	Polyhydroxybutyrate metabolism	Acetyl-CoA acetyltransferase (EC 2.3.1.9)
Fatty Acids, Lipids, and Isoprenoids	Fatty Acids, Lipids, and Isoprenoids - no subcategory	Polyhydroxybutyrate metabolism	Short chain fatty acids transporter
Fatty Acids, Lipids, and Isoprenoids	Fatty Acids, Lipids, and Isoprenoids - no subcategory	Polyhydroxybutyrate metabolism	D-beta-hydroxybutyrate dehydrogenase (EC 1.1.1.30)
Fatty Acids, Lipids, and Isoprenoids	Isoprenoids	Carotenoids	Phytoene synthase (EC 2.5.1.32)
Fatty Acids, Lipids, and Isoprenoids	Isoprenoids	Carotenoids	4,4'-diapolycopene oxidase
Fatty Acids, Lipids, and Isoprenoids	Isoprenoids	Carotenoids	Neurosporene desaturase (EC 1.-.-.-)
Fatty Acids, Lipids, and Isoprenoids	Isoprenoids	Carotenoids	Phytoene desaturase, neurosporene or lycopene producing (EC 1.3.-.-)
Fatty Acids, Lipids, and Isoprenoids	Isoprenoids	Carotenoids	Beta-carotene ketolase (EC 1.14.-.-)
Fatty Acids, Lipids, and Isoprenoids	Isoprenoids	Carotenoids	(2E,6E)-farnesyl diphosphate synthase (EC 2.5.1.10)
Fatty Acids, Lipids, and Isoprenoids	Isoprenoids	Isoprenoinds for Quinones	Octaprenyl diphosphate synthase (EC 2.5.1.90)
Fatty Acids, Lipids, and Isoprenoids	Isoprenoids	Isoprenoinds for Quinones	Dimethylallyltransferase (EC 2.5.1.1)
Fatty Acids, Lipids, and Isoprenoids	Isoprenoids	Isoprenoinds for Quinones	Undecaprenyl diphosphate synthase (EC 2.5.1.31)
Fatty Acids, Lipids, and Isoprenoids	Isoprenoids	Isoprenoinds for Quinones	Heptaprenyl diphosphate synthase component II (EC 2.5.1.30)
Fatty Acids, Lipids, and Isoprenoids	Isoprenoids	Isoprenoinds for Quinones	Heptaprenyl diphosphate synthase component I (EC 2.5.1.30)
Fatty Acids, Lipids, and Isoprenoids	Isoprenoids	Isoprenoinds for Quinones	(2E,6E)-farnesyl diphosphate synthase (EC 2.5.1.10)
Fatty Acids, Lipids, and Isoprenoids	Isoprenoids	Isoprenoid Biosynthesis	Isopentenyl-diphosphate delta-isomerase, FMN-dependent (EC 5.3.3.2)
Fatty Acids, Lipids, and Isoprenoids	Isoprenoids	Isoprenoid Biosynthesis	Dimethylallyltransferase (EC 2.5.1.1)
Fatty Acids, Lipids, and Isoprenoids	Isoprenoids	Isoprenoid Biosynthesis	4-hydroxy-3-methylbut-2-enyl diphosphate reductase (EC 1.17.1.2)
Fatty Acids, Lipids, and Isoprenoids	Isoprenoids	Isoprenoid Biosynthesis	4-diphosphocytidyl-2-C-methyl-D-erythritol kinase (EC 2.7.1.148)
Fatty Acids, Lipids, and Isoprenoids	Isoprenoids	Isoprenoid Biosynthesis	2-C-methyl-D-erythritol 2,4-cyclodiphosphate synthase (EC 4.6.1.12)
Fatty Acids, Lipids, and Isoprenoids	Isoprenoids	Isoprenoid Biosynthesis	Acetyl-CoA acetyltransferase (EC 2.3.1.9)
Fatty Acids, Lipids, and Isoprenoids	Isoprenoids	Isoprenoid Biosynthesis	1-deoxy-D-xylulose 5-phosphate synthase (EC 2.2.1.7)
Fatty Acids, Lipids, and Isoprenoids	Isoprenoids	Isoprenoid Biosynthesis	1-deoxy-D-xylulose 5-phosphate reductoisomerase (EC 1.1.1.267)
Fatty Acids, Lipids, and Isoprenoids	Isoprenoids	Isoprenoid Biosynthesis	Undecaprenyl diphosphate synthase (EC 2.5.1.31)
Fatty Acids, Lipids, and Isoprenoids	Isoprenoids	Isoprenoid Biosynthesis	1-hydroxy-2-methyl-2-(E)-butenyl 4-diphosphate synthase (EC 1.17.7.1)
Fatty Acids, Lipids, and Isoprenoids	Isoprenoids	Isoprenoid Biosynthesis	Isopentenyl-diphosphate delta-isomerase (EC 5.3.3.2)
Fatty Acids, Lipids, and Isoprenoids	Isoprenoids	Isoprenoid Biosynthesis	(2E,6E)-farnesyl diphosphate synthase (EC 2.5.1.10)
Fatty Acids, Lipids, and Isoprenoids	Isoprenoids	Isoprenoid Biosynthesis	2-C-methyl-D-erythritol 4-phosphate cytidylyltransferase (EC 2.7.7.60)
Fatty Acids, Lipids, and Isoprenoids	Isoprenoids	Polyprenyl Diphosphate Biosynthesis	Octaprenyl diphosphate synthase (EC 2.5.1.90)
Fatty Acids, Lipids, and Isoprenoids	Isoprenoids	Polyprenyl Diphosphate Biosynthesis	Undecaprenyl diphosphate synthase (EC 2.5.1.31)
Fatty Acids, Lipids, and Isoprenoids	Isoprenoids	Polyprenyl Diphosphate Biosynthesis	Dehydrosqualene desaturase (EC 1.14.99.-) (Diapophytoene desaturase) (4,4'-diapophytoene desaturase)
Fatty Acids, Lipids, and Isoprenoids	Isoprenoids	Polyprenyl Diphosphate Biosynthesis	Heptaprenyl diphosphate synthase component II (EC 2.5.1.30)
Fatty Acids, Lipids, and Isoprenoids	Isoprenoids	Polyprenyl Diphosphate Biosynthesis	Heptaprenyl diphosphate synthase component I (EC 2.5.1.30)
Fatty Acids, Lipids, and Isoprenoids	Isoprenoids	Polyprenyl Diphosphate Biosynthesis	(2E,6E)-farnesyl diphosphate synthase (EC 2.5.1.10)
Fatty Acids, Lipids, and Isoprenoids	Isoprenoids	Nonmevalonate Branch of Isoprenoid Biosynthesis	1-deoxy-D-xylulose 5-phosphate reductoisomerase (EC 1.1.1.267)
Fatty Acids, Lipids, and Isoprenoids	Isoprenoids	Nonmevalonate Branch of Isoprenoid Biosynthesis	4-hydroxy-3-methylbut-2-enyl diphosphate reductase (EC 1.17.1.2)
Fatty Acids, Lipids, and Isoprenoids	Isoprenoids	Nonmevalonate Branch of Isoprenoid Biosynthesis	1-hydroxy-2-methyl-2-(E)-butenyl 4-diphosphate synthase (EC 1.17.7.1)
Fatty Acids, Lipids, and Isoprenoids	Isoprenoids	Nonmevalonate Branch of Isoprenoid Biosynthesis	4-diphosphocytidyl-2-C-methyl-D-erythritol kinase (EC 2.7.1.148)
Fatty Acids, Lipids, and Isoprenoids	Isoprenoids	Nonmevalonate Branch of Isoprenoid Biosynthesis	2-C-methyl-D-erythritol 2,4-cyclodiphosphate synthase (EC 4.6.1.12)
Fatty Acids, Lipids, and Isoprenoids	Isoprenoids	Nonmevalonate Branch of Isoprenoid Biosynthesis	2-C-methyl-D-erythritol 4-phosphate cytidylyltransferase (EC 2.7.7.60)
Fatty Acids, Lipids, and Isoprenoids	Isoprenoids	Nonmevalonate Branch of Isoprenoid Biosynthesis	1-deoxy-D-xylulose 5-phosphate synthase (EC 2.2.1.7)
Fatty Acids, Lipids, and Isoprenoids	Isoprenoids	Isoprenoid Biosynthesis: Interconversions	Isopentenyl-diphosphate delta-isomerase, FMN-dependent (EC 5.3.3.2)
Fatty Acids, Lipids, and Isoprenoids	Isoprenoids	Isoprenoid Biosynthesis: Interconversions	Isopentenyl-diphosphate delta-isomerase (EC 5.3.3.2)
Fatty Acids, Lipids, and Isoprenoids	Isoprenoids	Isoprenoid Biosynthesis: Interconversions	(2E,6E)-farnesyl diphosphate synthase (EC 2.5.1.10)
Nitrogen Metabolism	Nitrogen Metabolism - no subcategory	Cyanate hydrolysis	Carbonic anhydrase (EC 4.2.1.1)
Nitrogen Metabolism	Nitrogen Metabolism - no subcategory	Cyanate hydrolysis	Cyanate hydratase (EC 4.2.1.104)
Nitrogen Metabolism	Nitrogen Metabolism - no subcategory	Nitric oxide synthase	Manganese superoxide dismutase (EC 1.15.1.1)
Nitrogen Metabolism	Nitrogen Metabolism - no subcategory	Nitric oxide synthase	putative cytochrome P450 hydroxylase
Nitrogen Metabolism	Nitrogen Metabolism - no subcategory	Nitric oxide synthase	Nitric oxide synthase oxygenase (EC 1.-.-.-)
Nitrogen Metabolism	Nitrogen Metabolism - no subcategory	Nitrosative stress	Nitrite-sensitive transcriptional repressor NsrR
Nitrogen Metabolism	Nitrogen Metabolism - no subcategory	Ammonia assimilation	Glutamine synthetase type I (EC 6.3.1.2)
Nitrogen Metabolism	Nitrogen Metabolism - no subcategory	Ammonia assimilation	Glutamate synthase [NADPH] small chain (EC 1.4.1.13)
Nitrogen Metabolism	Nitrogen Metabolism - no subcategory	Ammonia assimilation	Ferredoxin-dependent glutamate synthase (EC 1.4.7.1)
Nitrogen Metabolism	Nitrogen Metabolism - no subcategory	Ammonia assimilation	Ammonium transporter
Nitrogen Metabolism	Nitrogen Metabolism - no subcategory	Ammonia assimilation	Glutamate synthase [NADPH] large chain (EC 1.4.1.13)
Nitrogen Metabolism	Denitrification	Denitrifying reductase gene clusters	Nitrous oxide reductase maturation protein NosD
Nitrogen Metabolism	Denitrification	Denitrifying reductase gene clusters	Nitrous oxide reductase maturation protein NosF (ATPase)
Nitrogen Metabolism	Denitrification	Denitrifying reductase gene clusters	Nitrous oxide reductase maturation transmembrane protein NosY
Nitrogen Metabolism	Denitrification	Denitrifying reductase gene clusters	Nitrous oxide reductase maturation protein, outer-membrane lipoprotein NosL
Dormancy and Sporulation	Dormancy and Sporulation - no subcategory	Sporulation-associated proteins with broader functions	Protein of unknown function identified by role in sporulation (SpoVG)
Dormancy and Sporulation	Dormancy and Sporulation - no subcategory	Sporulation-associated proteins with broader functions	Peptidyl-tRNA hydrolase (EC 3.1.1.29)
Dormancy and Sporulation	Dormancy and Sporulation - no subcategory	Sporulation-associated proteins with broader functions	RNA polymerase sporulation specific sigma factor SigH
Dormancy and Sporulation	Dormancy and Sporulation - no subcategory	SpoVS protein family	Stage V sporulation protein required for dehydratation of the spore core and assembly of the coat (SpoVS)
Dormancy and Sporulation	Dormancy and Sporulation - no subcategory	Sporulation Cluster	RNA binding protein, contains ribosomal protein S1 domain
Dormancy and Sporulation	Dormancy and Sporulation - no subcategory	Sporulation Cluster	Ribosome-associated heat shock protein implicated in the recycling of the 50S subunit (S4 paralog)
Dormancy and Sporulation	Dormancy and Sporulation - no subcategory	Sporulation Cluster	Cell division protein DivIC (FtsB), stabilizes FtsL against RasP cleavage
Dormancy and Sporulation	Dormancy and Sporulation - no subcategory	Sporulation Cluster	Transcription-repair coupling factor
Dormancy and Sporulation	Dormancy and Sporulation - no subcategory	Sporulation Cluster	possible tetrapyrrole methyltransferase domain
Dormancy and Sporulation	Dormancy and Sporulation - no subcategory	Sporulation Cluster	Nucleoside triphosphate pyrophosphohydrolase MazG (EC 3.6.1.8)
Respiration	Electron accepting reactions	Terminal cytochrome d ubiquinol oxidases	Cytochrome d ubiquinol oxidase subunit I (EC 1.10.3.-)
Respiration	Electron accepting reactions	Terminal cytochrome d ubiquinol oxidases	Cytochrome d ubiquinol oxidase subunit II (EC 1.10.3.-)
Respiration	Electron accepting reactions	Terminal cytochrome d ubiquinol oxidases	Transport ATP-binding protein CydD
Respiration	Electron accepting reactions	Terminal cytochrome d ubiquinol oxidases	Transport ATP-binding protein CydC
Respiration	Electron accepting reactions	Terminal AA3-600 quinol oxidase	AA3-600 quinol oxidase subunit IV
Respiration	Electron accepting reactions	Terminal AA3-600 quinol oxidase	AA3-600 quinol oxidase subunit II
Respiration	Electron accepting reactions	Terminal AA3-600 quinol oxidase	AA3-600 quinol oxidase subunit IIII
Respiration	Electron accepting reactions	Terminal AA3-600 quinol oxidase	AA3-600 quinol oxidase subunit I
Respiration	Electron accepting reactions	Anaerobic respiratory reductases	Arsenate reductase (EC 1.20.4.1)
Respiration	Electron accepting reactions	Terminal cytochrome oxidases	Cytochrome d ubiquinol oxidase subunit I (EC 1.10.3.-)
Respiration	Electron accepting reactions	Terminal cytochrome oxidases	Cytochrome d ubiquinol oxidase subunit II (EC 1.10.3.-)
Respiration	Electron accepting reactions	Terminal cytochrome oxidases	Transport ATP-binding protein CydD
Respiration	Electron accepting reactions	Terminal cytochrome oxidases	AA3-600 quinol oxidase subunit IV
Respiration	Electron accepting reactions	Terminal cytochrome oxidases	AA3-600 quinol oxidase subunit II
Respiration	Electron accepting reactions	Terminal cytochrome oxidases	Transport ATP-binding protein CydC
Respiration	Electron accepting reactions	Terminal cytochrome oxidases	AA3-600 quinol oxidase subunit IIII
Respiration	Electron accepting reactions	Terminal cytochrome oxidases	AA3-600 quinol oxidase subunit I
Respiration	Electron donating reactions	Respiratory dehydrogenases 1	Proline dehydrogenase (EC 1.5.99.8) (Proline oxidase)
Respiration	Electron donating reactions	Respiratory dehydrogenases 1	Glycerol dehydrogenase (EC 1.1.1.6)
Respiration	Electron donating reactions	Respiratory dehydrogenases 1	NADH dehydrogenase (EC 1.6.99.3)
Respiration	Electron donating reactions	Respiratory dehydrogenases 1	Aerobic glycerol-3-phosphate dehydrogenase (EC 1.1.5.3)
Respiration	Electron donating reactions	Respiratory dehydrogenases 1	Glycerol-3-phosphate dehydrogenase (EC 1.1.5.3)
Respiration	Electron donating reactions	Succinate dehydrogenase	Succinate dehydrogenase iron-sulfur protein (EC 1.3.99.1)
Respiration	Electron donating reactions	Succinate dehydrogenase	Succinate dehydrogenase cytochrome b558 subunit
Respiration	Electron donating reactions	Succinate dehydrogenase	Succinate dehydrogenase flavoprotein subunit (EC 1.3.99.1)
Respiration	Respiration - no subcategory	Quinone oxidoreductase family	Quinone oxidoreductase (EC 1.6.5.5)
Respiration	Respiration - no subcategory	Quinone oxidoreductase family	Putative oxidoreductase YncB
Respiration	Respiration - no subcategory	Biogenesis of cytochrome c oxidases	Heme A synthase, cytochrome oxidase biogenesis protein Cox15-CtaA
Respiration	Respiration - no subcategory	Biogenesis of cytochrome c oxidases	Heme O synthase, protoheme IX farnesyltransferase (EC 2.5.1.-) COX10-CtaB
Respiration	Respiration - no subcategory	Formate hydrogenase	Formate dehydrogenase chain D (EC 1.2.1.2)
Respiration	Respiration - no subcategory	Formate hydrogenase	Formate dehydrogenase related protein
Respiration	Respiration - no subcategory	Formate hydrogenase	Putative formate dehydrogenase oxidoreductase protein
Respiration	Respiration - no subcategory	Biogenesis of c-type cytochromes	Periplasmic thiol:disulfide interchange protein DsbA
Respiration	Respiration - no subcategory	Soluble cytochromes and functionally related electron carriers	Ferredoxin
Stress Response	Osmotic stress	Osmoregulation	Glycerol uptake facilitator protein
Stress Response	Osmotic stress	Ectoine biosynthesis and regulation	Diaminobutyrate-pyruvate aminotransferase (EC 2.6.1.46)
Stress Response	Osmotic stress	Ectoine biosynthesis and regulation	Ectoine hydroxylase (EC 1.17.-.-)
Stress Response	Osmotic stress	Ectoine biosynthesis and regulation	L-ectoine synthase (EC 4.2.1.-)
Stress Response	Osmotic stress	Ectoine biosynthesis and regulation	L-2,4-diaminobutyric acid acetyltransferase (EC 2.3.1.-)
Stress Response	Osmotic stress	Choline and Betaine Uptake and Betaine Biosynthesis	Glycine betaine ABC transport system, glycine betaine-binding protein OpuAC
Stress Response	Osmotic stress	Choline and Betaine Uptake and Betaine Biosynthesis	Alcohol dehydrogenase GbsB (type III ), essential for the utilization of choline (EC 1.1.1.1)
Stress Response	Osmotic stress	Choline and Betaine Uptake and Betaine Biosynthesis	Glycine betaine ABC transport system, ATP-binding protein OpuAA (EC 3.6.3.32)
Stress Response	Osmotic stress	Choline and Betaine Uptake and Betaine Biosynthesis	High-affinity choline uptake protein BetT
Stress Response	Osmotic stress	Choline and Betaine Uptake and Betaine Biosynthesis	Betaine aldehyde dehydrogenase (EC 1.2.1.8)
Stress Response	Osmotic stress	Choline and Betaine Uptake and Betaine Biosynthesis	Glycine betaine transporter OpuD
Stress Response	Osmotic stress	Choline and Betaine Uptake and Betaine Biosynthesis	L-proline glycine betaine binding ABC transporter protein ProX (TC 3.A.1.12.1)
Stress Response	Osmotic stress	Choline and Betaine Uptake and Betaine Biosynthesis	Glycine betaine ABC transport system, permease protein OpuAB
Stress Response	Osmotic stress	Choline and Betaine Uptake and Betaine Biosynthesis	Choline dehydrogenase (EC 1.1.99.1)
Stress Response	Oxidative stress	Protection from Reactive Oxygen Species	Manganese superoxide dismutase (EC 1.15.1.1)
Stress Response	Oxidative stress	Protection from Reactive Oxygen Species	Catalase (EC 1.11.1.6)
Stress Response	Oxidative stress	Oxidative stress	Organic hydroperoxide resistance transcriptional regulator
Stress Response	Oxidative stress	Oxidative stress	Alkyl hydroperoxide reductase subunit C-like protein
Stress Response	Oxidative stress	Oxidative stress	Manganese superoxide dismutase (EC 1.15.1.1)
Stress Response	Oxidative stress	Oxidative stress	Zinc uptake regulation protein ZUR
Stress Response	Oxidative stress	Oxidative stress	Redox-sensitive transcriptional regulator (AT-rich DNA-binding protein)
Stress Response	Oxidative stress	Oxidative stress	Peroxide stress regulator PerR, FUR family
Stress Response	Oxidative stress	Oxidative stress	Ferric uptake regulation protein FUR
Stress Response	Oxidative stress	Oxidative stress	Nitrite-sensitive transcriptional repressor NsrR
Stress Response	Oxidative stress	Oxidative stress	transcriptional regulator, Crp/Fnr family
Stress Response	Oxidative stress	Oxidative stress	Catalase (EC 1.11.1.6)
Stress Response	Oxidative stress	Oxidative stress	Organic hydroperoxide resistance protein
Stress Response	Oxidative stress	NADPH:quinone oxidoreductase 2	NADPH:quinone oxidoreductase 2
Stress Response	Oxidative stress	Glutathione: Non-redox reactions	Lactoylglutathione lyase (EC 4.4.1.5)
Stress Response	Oxidative stress	Glutathione: Non-redox reactions	Similar to Hydroxyacylglutathione hydrolase, but in an organism lacking glutathione biosynthesis
Stress Response	Oxidative stress	Redox-dependent regulation of nucleus processes	Nicotinate phosphoribosyltransferase (EC 2.4.2.11)
Stress Response	Oxidative stress	Redox-dependent regulation of nucleus processes	Nicotinamidase (EC 3.5.1.19)
Stress Response	Oxidative stress	Redox-dependent regulation of nucleus processes	NAD-dependent protein deacetylase of SIR2 family
Stress Response	Oxidative stress	Redox-dependent regulation of nucleus processes	NAD-dependent glyceraldehyde-3-phosphate dehydrogenase (EC 1.2.1.12)
Stress Response	Oxidative stress	Glutaredoxins	Flavohemoprotein (Hemoglobin-like protein) (Flavohemoglobin) (Nitric oxide dioxygenase) (EC 1.14.12.17)
Stress Response	Cold shock	Cold shock, CspA family of proteins	Cold shock protein CspA
Stress Response	Heat shock	Heat shock dnaK gene cluster extended	Hypothetical radical SAM family enzyme in heat shock gene cluster, similarity with CPO of BS HemN-type
Stress Response	Heat shock	Heat shock dnaK gene cluster extended	Heat-inducible transcription repressor HrcA
Stress Response	Heat shock	Heat shock dnaK gene cluster extended	Chaperone protein DnaK
Stress Response	Heat shock	Heat shock dnaK gene cluster extended	tRNA-t(6)A37 methylthiotransferase
Stress Response	Heat shock	Heat shock dnaK gene cluster extended	Chaperone protein DnaJ
Stress Response	Heat shock	Heat shock dnaK gene cluster extended	Ribosomal RNA small subunit methyltransferase E (EC 2.1.1.-)
Stress Response	Heat shock	Heat shock dnaK gene cluster extended	tmRNA-binding protein SmpB
Stress Response	Heat shock	Heat shock dnaK gene cluster extended	Heat shock protein GrpE
Stress Response	Heat shock	Heat shock dnaK gene cluster extended	DNA replication intiation control protein YabA
Stress Response	Heat shock	Heat shock dnaK gene cluster extended	Translation elongation factor LepA
Stress Response	Heat shock	Heat shock dnaK gene cluster extended	Ribosome-associated heat shock protein implicated in the recycling of the 50S subunit (S4 paralog)
Stress Response	Heat shock	Heat shock dnaK gene cluster extended	Nucleoside 5-triphosphatase RdgB (dHAPTP, dITP, XTP-specific) (EC 3.6.1.15)
Stress Response	Heat shock	Heat shock dnaK gene cluster extended	Ribosomal protein L11 methyltransferase (EC 2.1.1.-)
Stress Response	Heat shock	Heat shock dnaK gene cluster extended	Signal peptidase-like protein
Stress Response	Heat shock	Heat shock dnaK gene cluster extended	FIG009886: phosphoesterase
Stress Response	Heat shock	Heat shock dnaK gene cluster extended	Ribonuclease PH (EC 2.7.7.56)
Stress Response	Heat shock	Heat shock dnaK gene cluster extended	rRNA small subunit methyltransferase I
Stress Response	Stress Response - no subcategory	Flavohaemoglobin	ABC-type Fe3+-siderophore transport system, permease 2 component
Stress Response	Stress Response - no subcategory	Flavohaemoglobin	Flavohemoprotein (Hemoglobin-like protein) (Flavohemoglobin) (Nitric oxide dioxygenase) (EC 1.14.12.17)
Stress Response	Stress Response - no subcategory	SigmaB stress responce regulation	RsbS, negative regulator of sigma-B
Stress Response	Stress Response - no subcategory	SigmaB stress responce regulation	Serine-protein kinase RsbW (EC 2.7.11.1)
Stress Response	Stress Response - no subcategory	SigmaB stress responce regulation	Serine phosphatase RsbU, regulator of sigma subunit
Stress Response	Stress Response - no subcategory	SigmaB stress responce regulation	RsbR, positive regulator of sigma-B
Stress Response	Stress Response - no subcategory	SigmaB stress responce regulation	RNA polymerase sigma factor SigB
Stress Response	Stress Response - no subcategory	SigmaB stress responce regulation	Anti-sigma B factor antagonist RsbV
Stress Response	Stress Response - no subcategory	Dimethylarginine metabolism	Ornithine aminotransferase (EC 2.6.1.13)
Stress Response	Stress Response - no subcategory	Dimethylarginine metabolism	NG,NG-dimethylarginine dimethylaminohydrolase 1 (EC 3.5.3.18)
Stress Response	Stress Response - no subcategory	Bacterial hemoglobins	diguanylate cyclase/phosphodiesterase (GGDEF & EAL domains) with PAS/PAC sensor(s)
Stress Response	Stress Response - no subcategory	Bacterial hemoglobins	Flavohemoprotein (Hemoglobin-like protein) (Flavohemoglobin) (Nitric oxide dioxygenase) (EC 1.14.12.17)
Stress Response	Stress Response - no subcategory	Bacterial hemoglobins	Hemoglobin-like protein HbO
Stress Response	Stress Response - no subcategory	Hfl operon	GTP-binding protein HflX
Stress Response	Stress Response - no subcategory	Hfl operon	RNA-binding protein Hfq
Stress Response	Stress Response - no subcategory	Carbon Starvation	Carbon storage regulator
Stress Response	Stress Response - no subcategory	Carbon Starvation	Carbon starvation protein A
Metabolism of Aromatic Compounds	Peripheral pathways for catabolism of aromatic compounds	Quinate degradation	3-dehydroquinate dehydratase I (EC 4.2.1.10)
Metabolism of Aromatic Compounds	Metabolism of central aromatic intermediates	Catechol branch of beta-ketoadipate pathway	Succinyl-CoA:3-ketoacid-coenzyme A transferase subunit A (EC 2.8.3.5)
Metabolism of Aromatic Compounds	Metabolism of central aromatic intermediates	Catechol branch of beta-ketoadipate pathway	Succinyl-CoA:3-ketoacid-coenzyme A transferase subunit B (EC 2.8.3.5)
Metabolism of Aromatic Compounds	Metabolism of central aromatic intermediates	Catechol branch of beta-ketoadipate pathway	mandelate racemase/muconate lactonizing enzyme family protein
Metabolism of Aromatic Compounds	Metabolism of central aromatic intermediates	Salicylate and gentisate catabolism	Fumarylacetoacetate hydrolase family protein
Metabolism of Aromatic Compounds	Metabolism of Aromatic Compounds - no subcategory	Gentisate degradation	Fumarylacetoacetate hydrolase family protein
Amino Acids and Derivatives	Glutamine, glutamate, aspartate, asparagine; ammonia assimilation	Glutamine, Glutamate, Aspartate and Asparagine Biosynthesis	Ferredoxin-dependent glutamate synthase (EC 1.4.7.1)
Amino Acids and Derivatives	Glutamine, glutamate, aspartate, asparagine; ammonia assimilation	Glutamine, Glutamate, Aspartate and Asparagine Biosynthesis	L-asparaginase (EC 3.5.1.1)
Amino Acids and Derivatives	Glutamine, glutamate, aspartate, asparagine; ammonia assimilation	Glutamine, Glutamate, Aspartate and Asparagine Biosynthesis	Aspartate aminotransferase (EC 2.6.1.1)
Amino Acids and Derivatives	Glutamine, glutamate, aspartate, asparagine; ammonia assimilation	Glutamine, Glutamate, Aspartate and Asparagine Biosynthesis	NAD-specific glutamate dehydrogenase (EC 1.4.1.2)
Amino Acids and Derivatives	Glutamine, glutamate, aspartate, asparagine; ammonia assimilation	Glutamine, Glutamate, Aspartate and Asparagine Biosynthesis	Glutamate racemase (EC 5.1.1.3)
Amino Acids and Derivatives	Glutamine, glutamate, aspartate, asparagine; ammonia assimilation	Glutamine, Glutamate, Aspartate and Asparagine Biosynthesis	Glutamate synthase [NADPH] large chain (EC 1.4.1.13)
Amino Acids and Derivatives	Glutamine, glutamate, aspartate, asparagine; ammonia assimilation	Glutamine, Glutamate, Aspartate and Asparagine Biosynthesis	Glutamine synthetase type I (EC 6.3.1.2)
Amino Acids and Derivatives	Glutamine, glutamate, aspartate, asparagine; ammonia assimilation	Glutamine, Glutamate, Aspartate and Asparagine Biosynthesis	Glutamate synthase [NADPH] small chain (EC 1.4.1.13)
Amino Acids and Derivatives	Glutamine, glutamate, aspartate, asparagine; ammonia assimilation	Glutamine, Glutamate, Aspartate and Asparagine Biosynthesis	NADP-specific glutamate dehydrogenase (EC 1.4.1.4)
Amino Acids and Derivatives	Glutamine, glutamate, aspartate, asparagine; ammonia assimilation	Glutamine, Glutamate, Aspartate and Asparagine Biosynthesis	Aspartate ammonia-lyase (EC 4.3.1.1)
Amino Acids and Derivatives	Glutamine, glutamate, aspartate, asparagine; ammonia assimilation	Glutamine, Glutamate, Aspartate and Asparagine Biosynthesis	Aspartate racemase (EC 5.1.1.13)
Amino Acids and Derivatives	Glutamine, glutamate, aspartate, asparagine; ammonia assimilation	Glutamate dehydrogenases	NADP-specific glutamate dehydrogenase (EC 1.4.1.4)
Amino Acids and Derivatives	Glutamine, glutamate, aspartate, asparagine; ammonia assimilation	Glutamate dehydrogenases	NAD-specific glutamate dehydrogenase (EC 1.4.1.2)
Amino Acids and Derivatives	Glutamine, glutamate, aspartate, asparagine; ammonia assimilation	Glutamine synthetases	Glutamine synthetase type I (EC 6.3.1.2)
Amino Acids and Derivatives	Glutamine, glutamate, aspartate, asparagine; ammonia assimilation	Poly-gamma-glutamate biosynthesis	Gamma-glutamyltranspeptidase (EC 2.3.2.2)
Amino Acids and Derivatives	Glutamine, glutamate, aspartate, asparagine; ammonia assimilation	Poly-gamma-glutamate biosynthesis	Transition state regulatory protein AbrB
Amino Acids and Derivatives	Glutamine, glutamate, aspartate, asparagine; ammonia assimilation	Poly-gamma-glutamate biosynthesis	Poly-gamma-glutamate synthase subunit PgsB/CapB (EC 6.3.2.-)
Amino Acids and Derivatives	Glutamine, glutamate, aspartate, asparagine; ammonia assimilation	Poly-gamma-glutamate biosynthesis	Poly-gamma-glutamate synthase subunit PgsA/CapA (EC 6.3.2.-)
Amino Acids and Derivatives	Glutamine, glutamate, aspartate, asparagine; ammonia assimilation	Poly-gamma-glutamate biosynthesis	Glutamate racemase (EC 5.1.1.3)
Amino Acids and Derivatives	Glutamine, glutamate, aspartate, asparagine; ammonia assimilation	Poly-gamma-glutamate biosynthesis	Poly-gamma-glutamate synthase subunit PgsC/CapC (EC 6.3.2.-)
Amino Acids and Derivatives	Histidine Metabolism	Histidine Biosynthesis	Phosphoribosylformimino-5-aminoimidazole carboxamide ribotide isomerase (EC 5.3.1.16)
Amino Acids and Derivatives	Histidine Metabolism	Histidine Biosynthesis	Phosphoribosyl-ATP pyrophosphatase (EC 3.6.1.31)
Amino Acids and Derivatives	Histidine Metabolism	Histidine Biosynthesis	Imidazole glycerol phosphate synthase amidotransferase subunit (EC 2.4.2.-)
Amino Acids and Derivatives	Histidine Metabolism	Histidine Biosynthesis	Histidinol-phosphate aminotransferase (EC 2.6.1.9)
Amino Acids and Derivatives	Histidine Metabolism	Histidine Biosynthesis	Imidazoleglycerol-phosphate dehydratase (EC 4.2.1.19)
Amino Acids and Derivatives	Histidine Metabolism	Histidine Biosynthesis	ATP phosphoribosyltransferase regulatory subunit (EC 2.4.2.17)
Amino Acids and Derivatives	Histidine Metabolism	Histidine Biosynthesis	Imidazole glycerol phosphate synthase cyclase subunit (EC 4.1.3.-)
Amino Acids and Derivatives	Histidine Metabolism	Histidine Biosynthesis	Phosphoribosyl-AMP cyclohydrolase (EC 3.5.4.19)
Amino Acids and Derivatives	Histidine Metabolism	Histidine Biosynthesis	ATP phosphoribosyltransferase (EC 2.4.2.17)
Amino Acids and Derivatives	Histidine Metabolism	Histidine Biosynthesis	Histidinol dehydrogenase (EC 1.1.1.23)
Amino Acids and Derivatives	Histidine Metabolism	Histidine Biosynthesis	Histidinol-phosphatase (EC 3.1.3.15)
Amino Acids and Derivatives	Arginine; urea cycle, polyamines	Arginine Deiminase Pathway	Arginine/ornithine antiporter ArcD
Amino Acids and Derivatives	Arginine; urea cycle, polyamines	Arginine Deiminase Pathway	Arginine pathway regulatory protein ArgR, repressor of arg regulon
Amino Acids and Derivatives	Arginine; urea cycle, polyamines	Arginine Deiminase Pathway	Ornithine carbamoyltransferase (EC 2.1.3.3)
Amino Acids and Derivatives	Arginine; urea cycle, polyamines	Polyamine Metabolism	Arginine/ornithine antiporter ArcD
Amino Acids and Derivatives	Arginine; urea cycle, polyamines	Polyamine Metabolism	Spermidine synthase (EC 2.5.1.16)
Amino Acids and Derivatives	Arginine; urea cycle, polyamines	Polyamine Metabolism	Arginine decarboxylase (EC 4.1.1.19)
Amino Acids and Derivatives	Arginine; urea cycle, polyamines	Polyamine Metabolism	N-carbamoylputrescine amidase (3.5.1.53)
Amino Acids and Derivatives	Arginine; urea cycle, polyamines	Polyamine Metabolism	Agmatinase (EC 3.5.3.11)
Amino Acids and Derivatives	Arginine; urea cycle, polyamines	Polyamine Metabolism	S-adenosylmethionine decarboxylase proenzyme (EC 4.1.1.50), prokaryotic class 1B
Amino Acids and Derivatives	Arginine; urea cycle, polyamines	Polyamine Metabolism	5'-methylthioadenosine nucleosidase (EC 3.2.2.16)
Amino Acids and Derivatives	Arginine; urea cycle, polyamines	Arginine and Ornithine Degradation	Arginine/ornithine antiporter ArcD
Amino Acids and Derivatives	Arginine; urea cycle, polyamines	Arginine and Ornithine Degradation	Arginine utilization protein RocB
Amino Acids and Derivatives	Arginine; urea cycle, polyamines	Arginine and Ornithine Degradation	Ornithine cyclodeaminase (EC 4.3.1.12)
Amino Acids and Derivatives	Arginine; urea cycle, polyamines	Arginine and Ornithine Degradation	Ornithine aminotransferase (EC 2.6.1.13)
Amino Acids and Derivatives	Arginine; urea cycle, polyamines	Arginine and Ornithine Degradation	Agmatinase (EC 3.5.3.11)
Amino Acids and Derivatives	Arginine; urea cycle, polyamines	Arginine and Ornithine Degradation	Arginine utilization regulatory protein RocR
Amino Acids and Derivatives	Arginine; urea cycle, polyamines	Arginine and Ornithine Degradation	Arginine pathway regulatory protein ArgR, repressor of arg regulon
Amino Acids and Derivatives	Arginine; urea cycle, polyamines	Arginine and Ornithine Degradation	Arginine decarboxylase (EC 4.1.1.19)
Amino Acids and Derivatives	Arginine; urea cycle, polyamines	Arginine and Ornithine Degradation	Ornithine carbamoyltransferase (EC 2.1.3.3)
Amino Acids and Derivatives	Arginine; urea cycle, polyamines	Arginine and Ornithine Degradation	NADP-specific glutamate dehydrogenase (EC 1.4.1.4)
Amino Acids and Derivatives	Arginine; urea cycle, polyamines	Arginine and Ornithine Degradation	N-carbamoylputrescine amidase (3.5.1.53)
Amino Acids and Derivatives	Arginine; urea cycle, polyamines	Arginine Biosynthesis extended	Acetylornithine deacetylase (EC 3.5.1.16)
Amino Acids and Derivatives	Arginine; urea cycle, polyamines	Arginine Biosynthesis extended	Glutamate N-acetyltransferase (EC 2.3.1.35)
Amino Acids and Derivatives	Arginine; urea cycle, polyamines	Arginine Biosynthesis extended	Acetylglutamate kinase (EC 2.7.2.8)
Amino Acids and Derivatives	Arginine; urea cycle, polyamines	Arginine Biosynthesis extended	N-acetylglutamate synthase (EC 2.3.1.1)
Amino Acids and Derivatives	Arginine; urea cycle, polyamines	Arginine Biosynthesis extended	Arginine pathway regulatory protein ArgR, repressor of arg regulon
Amino Acids and Derivatives	Arginine; urea cycle, polyamines	Arginine Biosynthesis extended	Argininosuccinate lyase (EC 4.3.2.1)
Amino Acids and Derivatives	Arginine; urea cycle, polyamines	Arginine Biosynthesis extended	Argininosuccinate synthase (EC 6.3.4.5)
Amino Acids and Derivatives	Arginine; urea cycle, polyamines	Arginine Biosynthesis extended	N-acetyl-gamma-glutamyl-phosphate reductase (EC 1.2.1.38)
Amino Acids and Derivatives	Arginine; urea cycle, polyamines	Arginine Biosynthesis extended	Predicted arginine uptake transporter
Amino Acids and Derivatives	Arginine; urea cycle, polyamines	Arginine Biosynthesis extended	Ornithine carbamoyltransferase (EC 2.1.3.3)
Amino Acids and Derivatives	Arginine; urea cycle, polyamines	Arginine Biosynthesis extended	Acetylornithine aminotransferase (EC 2.6.1.11)
Amino Acids and Derivatives	Arginine; urea cycle, polyamines	Arginine Biosynthesis -- gjo	Acetylornithine deacetylase (EC 3.5.1.16)
Amino Acids and Derivatives	Arginine; urea cycle, polyamines	Arginine Biosynthesis -- gjo	Glutamate N-acetyltransferase (EC 2.3.1.35)
Amino Acids and Derivatives	Arginine; urea cycle, polyamines	Arginine Biosynthesis -- gjo	Acetylglutamate kinase (EC 2.7.2.8)
Amino Acids and Derivatives	Arginine; urea cycle, polyamines	Arginine Biosynthesis -- gjo	N-acetylglutamate synthase (EC 2.3.1.1)
Amino Acids and Derivatives	Arginine; urea cycle, polyamines	Arginine Biosynthesis -- gjo	Arginine pathway regulatory protein ArgR, repressor of arg regulon
Amino Acids and Derivatives	Arginine; urea cycle, polyamines	Arginine Biosynthesis -- gjo	Argininosuccinate lyase (EC 4.3.2.1)
Amino Acids and Derivatives	Arginine; urea cycle, polyamines	Arginine Biosynthesis -- gjo	Argininosuccinate synthase (EC 6.3.4.5)
Amino Acids and Derivatives	Arginine; urea cycle, polyamines	Arginine Biosynthesis -- gjo	N-acetyl-gamma-glutamyl-phosphate reductase (EC 1.2.1.38)
Amino Acids and Derivatives	Arginine; urea cycle, polyamines	Arginine Biosynthesis -- gjo	Predicted arginine uptake transporter
Amino Acids and Derivatives	Arginine; urea cycle, polyamines	Arginine Biosynthesis -- gjo	Ornithine carbamoyltransferase (EC 2.1.3.3)
Amino Acids and Derivatives	Arginine; urea cycle, polyamines	Arginine Biosynthesis -- gjo	Acetylornithine aminotransferase (EC 2.6.1.11)
Amino Acids and Derivatives	Arginine; urea cycle, polyamines	Urea decomposition	Allophanate hydrolase (EC 3.5.1.54)
Amino Acids and Derivatives	Arginine; urea cycle, polyamines	Urea decomposition	Urea carboxylase-related aminomethyltransferase (EC 2.1.2.10)
Amino Acids and Derivatives	Arginine; urea cycle, polyamines	Urea decomposition	Urea carboxylase (EC 6.3.4.6)
Amino Acids and Derivatives	Arginine; urea cycle, polyamines	Urea carboxylase and Allophanate hydrolase cluster	Allophanate hydrolase 2 subunit 1 (EC 3.5.1.54)
Amino Acids and Derivatives	Arginine; urea cycle, polyamines	Urea carboxylase and Allophanate hydrolase cluster	Lactam utilization protein LamB
Amino Acids and Derivatives	Arginine; urea cycle, polyamines	Urea carboxylase and Allophanate hydrolase cluster	Allophanate hydrolase (EC 3.5.1.54)
Amino Acids and Derivatives	Arginine; urea cycle, polyamines	Urea carboxylase and Allophanate hydrolase cluster	Allophanate hydrolase 2 subunit 2 (EC 3.5.1.54)
Amino Acids and Derivatives	Arginine; urea cycle, polyamines	Urea carboxylase and Allophanate hydrolase cluster	Urea carboxylase (EC 6.3.4.6)
Amino Acids and Derivatives	Lysine, threonine, methionine, and cysteine	Methionine Biosynthesis	Methionine ABC transporter ATP-binding protein
Amino Acids and Derivatives	Lysine, threonine, methionine, and cysteine	Methionine Biosynthesis	S-adenosylmethionine synthetase (EC 2.5.1.6)
Amino Acids and Derivatives	Lysine, threonine, methionine, and cysteine	Methionine Biosynthesis	O-succinylhomoserine sulfhydrylase (EC 2.5.1.48)
Amino Acids and Derivatives	Lysine, threonine, methionine, and cysteine	Methionine Biosynthesis	Serine acetyltransferase (EC 2.3.1.30)
Amino Acids and Derivatives	Lysine, threonine, methionine, and cysteine	Methionine Biosynthesis	Homoserine kinase (EC 2.7.1.39)
Amino Acids and Derivatives	Lysine, threonine, methionine, and cysteine	Methionine Biosynthesis	Homoserine O-succinyltransferase (EC 2.3.1.46)
Amino Acids and Derivatives	Lysine, threonine, methionine, and cysteine	Methionine Biosynthesis	Betaine--homocysteine S-methyltransferase (EC 2.1.1.5)
Amino Acids and Derivatives	Lysine, threonine, methionine, and cysteine	Methionine Biosynthesis	5-methyltetrahydropteroyltriglutamate--homocysteine methyltransferase (EC 2.1.1.14)
Amino Acids and Derivatives	Lysine, threonine, methionine, and cysteine	Methionine Biosynthesis	Cysteine synthase (EC 2.5.1.47)
Amino Acids and Derivatives	Lysine, threonine, methionine, and cysteine	Methionine Biosynthesis	O-acetylhomoserine sulfhydrylase (EC 2.5.1.49)
Amino Acids and Derivatives	Lysine, threonine, methionine, and cysteine	Methionine Biosynthesis	S-ribosylhomocysteine lyase (EC 4.4.1.21)
Amino Acids and Derivatives	Lysine, threonine, methionine, and cysteine	Methionine Biosynthesis	5,10-methylenetetrahydrofolate reductase (EC 1.5.1.20)
Amino Acids and Derivatives	Lysine, threonine, methionine, and cysteine	Methionine Biosynthesis	Homoserine dehydrogenase (EC 1.1.1.3)
Amino Acids and Derivatives	Lysine, threonine, methionine, and cysteine	Methionine Biosynthesis	Methionine ABC transporter substrate-binding protein
Amino Acids and Derivatives	Lysine, threonine, methionine, and cysteine	Methionine Biosynthesis	Cystathionine gamma-synthase (EC 2.5.1.48)
Amino Acids and Derivatives	Lysine, threonine, methionine, and cysteine	Methionine Biosynthesis	S-adenosylhomocysteine nucleosidase (EC 3.2.2.9)
Amino Acids and Derivatives	Lysine, threonine, methionine, and cysteine	Methionine Biosynthesis	Methionine ABC transporter permease protein
Amino Acids and Derivatives	Lysine, threonine, methionine, and cysteine	Threonine degradation	Threonine dehydrogenase and related Zn-dependent dehydrogenases
Amino Acids and Derivatives	Lysine, threonine, methionine, and cysteine	Threonine degradation	Threonine dehydratase, catabolic (EC 4.3.1.19)
Amino Acids and Derivatives	Lysine, threonine, methionine, and cysteine	Lysine Biosynthesis DAP Pathway, GJO scratch	Diaminopimelate decarboxylase (EC 4.1.1.20)
Amino Acids and Derivatives	Lysine, threonine, methionine, and cysteine	Lysine Biosynthesis DAP Pathway, GJO scratch	N-acetyl-L,L-diaminopimelate deacetylase (EC 3.5.1.47)
Amino Acids and Derivatives	Lysine, threonine, methionine, and cysteine	Lysine Biosynthesis DAP Pathway, GJO scratch	Diaminopimelate epimerase (EC 5.1.1.7)
Amino Acids and Derivatives	Lysine, threonine, methionine, and cysteine	Lysine Biosynthesis DAP Pathway, GJO scratch	Aspartate-semialdehyde dehydrogenase (EC 1.2.1.11)
Amino Acids and Derivatives	Lysine, threonine, methionine, and cysteine	Lysine Biosynthesis DAP Pathway, GJO scratch	2,3,4,5-tetrahydropyridine-2,6-dicarboxylate N-acetyltransferase (EC 2.3.1.89)
Amino Acids and Derivatives	Lysine, threonine, methionine, and cysteine	Lysine Biosynthesis DAP Pathway, GJO scratch	4-hydroxy-tetrahydrodipicolinate reductase (EC 1.17.1.8)
Amino Acids and Derivatives	Lysine, threonine, methionine, and cysteine	Lysine Biosynthesis DAP Pathway, GJO scratch	Aspartokinase (EC 2.7.2.4)
Amino Acids and Derivatives	Lysine, threonine, methionine, and cysteine	Lysine Biosynthesis DAP Pathway, GJO scratch	4-hydroxy-tetrahydrodipicolinate synthase (EC 4.3.3.7)
Amino Acids and Derivatives	Lysine, threonine, methionine, and cysteine	Methionine Degradation	S-adenosylhomocysteine nucleosidase (EC 3.2.2.9)
Amino Acids and Derivatives	Lysine, threonine, methionine, and cysteine	Methionine Degradation	Methionine ABC transporter substrate-binding protein
Amino Acids and Derivatives	Lysine, threonine, methionine, and cysteine	Methionine Degradation	Methionine ABC transporter ATP-binding protein
Amino Acids and Derivatives	Lysine, threonine, methionine, and cysteine	Methionine Degradation	Methionine ABC transporter permease protein
Amino Acids and Derivatives	Lysine, threonine, methionine, and cysteine	Methionine Degradation	S-ribosylhomocysteine lyase (EC 4.4.1.21)
Amino Acids and Derivatives	Lysine, threonine, methionine, and cysteine	Methionine Degradation	S-adenosylmethionine synthetase (EC 2.5.1.6)
Amino Acids and Derivatives	Lysine, threonine, methionine, and cysteine	Threonine and Homoserine Biosynthesis	Homoserine dehydrogenase (EC 1.1.1.3)
Amino Acids and Derivatives	Lysine, threonine, methionine, and cysteine	Threonine and Homoserine Biosynthesis	Aspartate-semialdehyde dehydrogenase (EC 1.2.1.11)
Amino Acids and Derivatives	Lysine, threonine, methionine, and cysteine	Threonine and Homoserine Biosynthesis	Aspartate aminotransferase (EC 2.6.1.1)
Amino Acids and Derivatives	Lysine, threonine, methionine, and cysteine	Threonine and Homoserine Biosynthesis	Threonine synthase (EC 4.2.3.1)
Amino Acids and Derivatives	Lysine, threonine, methionine, and cysteine	Threonine and Homoserine Biosynthesis	Homoserine kinase (EC 2.7.1.39)
Amino Acids and Derivatives	Lysine, threonine, methionine, and cysteine	Threonine and Homoserine Biosynthesis	Aspartokinase (EC 2.7.2.4)
Amino Acids and Derivatives	Lysine, threonine, methionine, and cysteine	Cysteine Biosynthesis	Sulfate permease, Trk-type
Amino Acids and Derivatives	Lysine, threonine, methionine, and cysteine	Cysteine Biosynthesis	Adenylylsulfate kinase (EC 2.7.1.25)
Amino Acids and Derivatives	Lysine, threonine, methionine, and cysteine	Cysteine Biosynthesis	Serine acetyltransferase (EC 2.3.1.30)
Amino Acids and Derivatives	Lysine, threonine, methionine, and cysteine	Cysteine Biosynthesis	Cysteine synthase (EC 2.5.1.47)
Amino Acids and Derivatives	Lysine, threonine, methionine, and cysteine	Cysteine Biosynthesis	Phosphoadenylyl-sulfate reductase [thioredoxin] (EC 1.8.4.8)
Amino Acids and Derivatives	Lysine, threonine, methionine, and cysteine	Cysteine Biosynthesis	Sulfate permease
Amino Acids and Derivatives	Lysine, threonine, methionine, and cysteine	Cysteine Biosynthesis	Sulfite reductase [NADPH] hemoprotein beta-component (EC 1.8.1.2)
Amino Acids and Derivatives	Lysine, threonine, methionine, and cysteine	Cysteine Biosynthesis	Sulfite reductase [NADPH] flavoprotein alpha-component (EC 1.8.1.2)
Amino Acids and Derivatives	Lysine, threonine, methionine, and cysteine	Lysine Biosynthesis DAP Pathway	Diaminopimelate decarboxylase (EC 4.1.1.20)
Amino Acids and Derivatives	Lysine, threonine, methionine, and cysteine	Lysine Biosynthesis DAP Pathway	N-acetyl-L,L-diaminopimelate deacetylase (EC 3.5.1.47)
Amino Acids and Derivatives	Lysine, threonine, methionine, and cysteine	Lysine Biosynthesis DAP Pathway	Diaminopimelate epimerase (EC 5.1.1.7)
Amino Acids and Derivatives	Lysine, threonine, methionine, and cysteine	Lysine Biosynthesis DAP Pathway	Aspartate-semialdehyde dehydrogenase (EC 1.2.1.11)
Amino Acids and Derivatives	Lysine, threonine, methionine, and cysteine	Lysine Biosynthesis DAP Pathway	2,3,4,5-tetrahydropyridine-2,6-dicarboxylate N-acetyltransferase (EC 2.3.1.89)
Amino Acids and Derivatives	Lysine, threonine, methionine, and cysteine	Lysine Biosynthesis DAP Pathway	4-hydroxy-tetrahydrodipicolinate reductase (EC 1.17.1.8)
Amino Acids and Derivatives	Lysine, threonine, methionine, and cysteine	Lysine Biosynthesis DAP Pathway	Aspartokinase (EC 2.7.2.4)
Amino Acids and Derivatives	Lysine, threonine, methionine, and cysteine	Lysine Biosynthesis DAP Pathway	4-hydroxy-tetrahydrodipicolinate synthase (EC 4.3.3.7)
Amino Acids and Derivatives	Lysine, threonine, methionine, and cysteine	Lysine degradation	Lysine decarboxylase (EC 4.1.1.18)
Amino Acids and Derivatives	Branched-chain amino acids	Isoleucine degradation	Branched-chain amino acid aminotransferase (EC 2.6.1.42)
Amino Acids and Derivatives	Branched-chain amino acids	Isoleucine degradation	Branched-chain alpha-keto acid dehydrogenase, E1 component, alpha subunit (EC 1.2.4.4)
Amino Acids and Derivatives	Branched-chain amino acids	Isoleucine degradation	Enoyl-CoA hydratase (EC 4.2.1.17)
Amino Acids and Derivatives	Branched-chain amino acids	Isoleucine degradation	Dihydrolipoamide acyltransferase component of branched-chain alpha-keto acid dehydrogenase complex (EC 2.3.1.168)
Amino Acids and Derivatives	Branched-chain amino acids	Isoleucine degradation	3-ketoacyl-CoA thiolase (EC 2.3.1.16)
Amino Acids and Derivatives	Branched-chain amino acids	Isoleucine degradation	Branched-chain alpha-keto acid dehydrogenase, E1 component, beta subunit (EC 1.2.4.4)
Amino Acids and Derivatives	Branched-chain amino acids	Isoleucine degradation	3-hydroxyacyl-CoA dehydrogenase (EC 1.1.1.35)
Amino Acids and Derivatives	Branched-chain amino acids	Isoleucine degradation	Dihydrolipoamide dehydrogenase of branched-chain alpha-keto acid dehydrogenase (EC 1.8.1.4)
Amino Acids and Derivatives	Branched-chain amino acids	Branched-Chain Amino Acid Biosynthesis	3-isopropylmalate dehydratase small subunit (EC 4.2.1.33)
Amino Acids and Derivatives	Branched-chain amino acids	Branched-Chain Amino Acid Biosynthesis	2-isopropylmalate synthase (EC 2.3.3.13)
Amino Acids and Derivatives	Branched-chain amino acids	Branched-Chain Amino Acid Biosynthesis	Branched-chain amino acid aminotransferase (EC 2.6.1.42)
Amino Acids and Derivatives	Branched-chain amino acids	Branched-Chain Amino Acid Biosynthesis	3-isopropylmalate dehydrogenase (EC 1.1.1.85)
Amino Acids and Derivatives	Branched-chain amino acids	Branched-Chain Amino Acid Biosynthesis	Threonine dehydratase, catabolic (EC 4.3.1.19)
Amino Acids and Derivatives	Branched-chain amino acids	Branched-Chain Amino Acid Biosynthesis	3-isopropylmalate dehydratase large subunit (EC 4.2.1.33)
Amino Acids and Derivatives	Branched-chain amino acids	Branched-Chain Amino Acid Biosynthesis	Leucine dehydrogenase (EC 1.4.1.9)
Amino Acids and Derivatives	Branched-chain amino acids	Branched-Chain Amino Acid Biosynthesis	Ketol-acid reductoisomerase (EC 1.1.1.86)
Amino Acids and Derivatives	Branched-chain amino acids	Branched-Chain Amino Acid Biosynthesis	Threonine dehydratase biosynthetic (EC 4.3.1.19)
Amino Acids and Derivatives	Branched-chain amino acids	Branched-Chain Amino Acid Biosynthesis	Acetolactate synthase large subunit (EC 2.2.1.6)
Amino Acids and Derivatives	Branched-chain amino acids	Branched-Chain Amino Acid Biosynthesis	Dihydroxy-acid dehydratase (EC 4.2.1.9)
Amino Acids and Derivatives	Branched-chain amino acids	Branched-Chain Amino Acid Biosynthesis	Acetolactate synthase small subunit (EC 2.2.1.6)
Amino Acids and Derivatives	Branched-chain amino acids	Valine degradation	Branched-chain amino acid aminotransferase (EC 2.6.1.42)
Amino Acids and Derivatives	Branched-chain amino acids	Valine degradation	Branched-chain alpha-keto acid dehydrogenase, E1 component, alpha subunit (EC 1.2.4.4)
Amino Acids and Derivatives	Branched-chain amino acids	Valine degradation	Enoyl-CoA hydratase (EC 4.2.1.17)
Amino Acids and Derivatives	Branched-chain amino acids	Valine degradation	Dihydrolipoamide acyltransferase component of branched-chain alpha-keto acid dehydrogenase complex (EC 2.3.1.168)
Amino Acids and Derivatives	Branched-chain amino acids	Valine degradation	Branched-chain alpha-keto acid dehydrogenase, E1 component, beta subunit (EC 1.2.4.4)
Amino Acids and Derivatives	Branched-chain amino acids	Valine degradation	Enoyl-CoA hydratase [valine degradation] (EC 4.2.1.17)
Amino Acids and Derivatives	Branched-chain amino acids	Valine degradation	3-hydroxyacyl-CoA dehydrogenase (EC 1.1.1.35)
Amino Acids and Derivatives	Branched-chain amino acids	Valine degradation	Dihydrolipoamide dehydrogenase of branched-chain alpha-keto acid dehydrogenase (EC 1.8.1.4)
Amino Acids and Derivatives	Branched-chain amino acids	Leucine Biosynthesis	3-isopropylmalate dehydratase small subunit (EC 4.2.1.33)
Amino Acids and Derivatives	Branched-chain amino acids	Leucine Biosynthesis	3-isopropylmalate dehydratase large subunit (EC 4.2.1.33)
Amino Acids and Derivatives	Branched-chain amino acids	Leucine Biosynthesis	2-isopropylmalate synthase (EC 2.3.3.13)
Amino Acids and Derivatives	Branched-chain amino acids	Leucine Biosynthesis	Branched-chain amino acid aminotransferase (EC 2.6.1.42)
Amino Acids and Derivatives	Branched-chain amino acids	Leucine Biosynthesis	3-isopropylmalate dehydrogenase (EC 1.1.1.85)
Amino Acids and Derivatives	Aromatic amino acids and derivatives	Common Pathway For Synthesis of Aromatic Compounds (DAHP synthase to chorismate)	5-Enolpyruvylshikimate-3-phosphate synthase (EC 2.5.1.19)
Amino Acids and Derivatives	Aromatic amino acids and derivatives	Common Pathway For Synthesis of Aromatic Compounds (DAHP synthase to chorismate)	3-dehydroquinate synthase (EC 4.2.3.4)
Amino Acids and Derivatives	Aromatic amino acids and derivatives	Common Pathway For Synthesis of Aromatic Compounds (DAHP synthase to chorismate)	Chorismate synthase (EC 4.2.3.5)
Amino Acids and Derivatives	Aromatic amino acids and derivatives	Common Pathway For Synthesis of Aromatic Compounds (DAHP synthase to chorismate)	3-dehydroquinate dehydratase I (EC 4.2.1.10)
Amino Acids and Derivatives	Aromatic amino acids and derivatives	Common Pathway For Synthesis of Aromatic Compounds (DAHP synthase to chorismate)	3,7-dideoxy-D-threo-hepto-2, 6-diulosonate synthase (EC 4.2.3.-)
Amino Acids and Derivatives	Aromatic amino acids and derivatives	Common Pathway For Synthesis of Aromatic Compounds (DAHP synthase to chorismate)	Shikimate kinase I (EC 2.7.1.71)
Amino Acids and Derivatives	Aromatic amino acids and derivatives	Common Pathway For Synthesis of Aromatic Compounds (DAHP synthase to chorismate)	2-keto-3-deoxy-D-arabino-heptulosonate-7-phosphate synthase I beta (EC 2.5.1.54)
Amino Acids and Derivatives	Aromatic amino acids and derivatives	Common Pathway For Synthesis of Aromatic Compounds (DAHP synthase to chorismate)	Shikimate 5-dehydrogenase I alpha (EC 1.1.1.25)
Amino Acids and Derivatives	Aromatic amino acids and derivatives	Chorismate Synthesis	5-Enolpyruvylshikimate-3-phosphate synthase (EC 2.5.1.19)
Amino Acids and Derivatives	Aromatic amino acids and derivatives	Chorismate Synthesis	Chorismate mutase I (EC 5.4.99.5)
Amino Acids and Derivatives	Aromatic amino acids and derivatives	Chorismate Synthesis	Prephenate dehydratase (EC 4.2.1.51)
Amino Acids and Derivatives	Aromatic amino acids and derivatives	Chorismate Synthesis	Chorismate mutase II (EC 5.4.99.5)
Amino Acids and Derivatives	Aromatic amino acids and derivatives	Chorismate Synthesis	3-dehydroquinate synthase (EC 4.2.3.4)
Amino Acids and Derivatives	Aromatic amino acids and derivatives	Chorismate Synthesis	Chorismate synthase (EC 4.2.3.5)
Amino Acids and Derivatives	Aromatic amino acids and derivatives	Chorismate Synthesis	Prephenate dehydrogenase (EC 1.3.1.12)
Amino Acids and Derivatives	Aromatic amino acids and derivatives	Chorismate Synthesis	3-dehydroquinate dehydratase I (EC 4.2.1.10)
Amino Acids and Derivatives	Aromatic amino acids and derivatives	Chorismate Synthesis	3,7-dideoxy-D-threo-hepto-2, 6-diulosonate synthase (EC 4.2.3.-)
Amino Acids and Derivatives	Aromatic amino acids and derivatives	Chorismate Synthesis	Shikimate kinase I (EC 2.7.1.71)
Amino Acids and Derivatives	Aromatic amino acids and derivatives	Chorismate Synthesis	Shikimate 5-dehydrogenase I alpha (EC 1.1.1.25)
Amino Acids and Derivatives	Aromatic amino acids and derivatives	Chorismate Synthesis	2-keto-3-deoxy-D-arabino-heptulosonate-7-phosphate synthase I beta (EC 2.5.1.54)
Amino Acids and Derivatives	Aromatic amino acids and derivatives	Chorismate: Intermediate for synthesis of Tryptophan, PAPA antibiotics, PABA, 3-hydroxyanthranilate and more.	Phosphoribosylformimino-5-aminoimidazole carboxamide ribotide isomerase (EC 5.3.1.16)
Amino Acids and Derivatives	Aromatic amino acids and derivatives	Chorismate: Intermediate for synthesis of Tryptophan, PAPA antibiotics, PABA, 3-hydroxyanthranilate and more.	Tryptophan decarboxilase (EC 4.1.1.28)
Amino Acids and Derivatives	Aromatic amino acids and derivatives	Chorismate: Intermediate for synthesis of Tryptophan, PAPA antibiotics, PABA, 3-hydroxyanthranilate and more.	Anthranilate synthase, amidotransferase component (EC 4.1.3.27)
Amino Acids and Derivatives	Aromatic amino acids and derivatives	Chorismate: Intermediate for synthesis of Tryptophan, PAPA antibiotics, PABA, 3-hydroxyanthranilate and more.	Aminodeoxychorismate lyase (EC 4.1.3.38)
Amino Acids and Derivatives	Aromatic amino acids and derivatives	Chorismate: Intermediate for synthesis of Tryptophan, PAPA antibiotics, PABA, 3-hydroxyanthranilate and more.	Tryptophan synthase alpha chain (EC 4.2.1.20)
Amino Acids and Derivatives	Aromatic amino acids and derivatives	Chorismate: Intermediate for synthesis of Tryptophan, PAPA antibiotics, PABA, 3-hydroxyanthranilate and more.	Anthranilate phosphoribosyltransferase (EC 2.4.2.18)
Amino Acids and Derivatives	Aromatic amino acids and derivatives	Chorismate: Intermediate for synthesis of Tryptophan, PAPA antibiotics, PABA, 3-hydroxyanthranilate and more.	Tryptophan synthase beta chain (EC 4.2.1.20)
Amino Acids and Derivatives	Aromatic amino acids and derivatives	Chorismate: Intermediate for synthesis of Tryptophan, PAPA antibiotics, PABA, 3-hydroxyanthranilate and more.	Indole-3-glycerol phosphate synthase (EC 4.1.1.48)
Amino Acids and Derivatives	Aromatic amino acids and derivatives	Chorismate: Intermediate for synthesis of Tryptophan, PAPA antibiotics, PABA, 3-hydroxyanthranilate and more.	Anthranilate synthase, aminase component (EC 4.1.3.27)
Amino Acids and Derivatives	Aromatic amino acids and derivatives	Chorismate: Intermediate for synthesis of Tryptophan, PAPA antibiotics, PABA, 3-hydroxyanthranilate and more.	Phosphoribosylanthranilate isomerase (EC 5.3.1.24)
Amino Acids and Derivatives	Aromatic amino acids and derivatives	Chorismate: Intermediate for synthesis of Tryptophan, PAPA antibiotics, PABA, 3-hydroxyanthranilate and more.	Para-aminobenzoate synthase, aminase component (EC 2.6.1.85)
Amino Acids and Derivatives	Aromatic amino acids and derivatives	Chorismate: Intermediate for synthesis of Tryptophan, PAPA antibiotics, PABA, 3-hydroxyanthranilate and more.	Para-aminobenzoate synthase, amidotransferase component (EC 2.6.1.85)
Amino Acids and Derivatives	Aromatic amino acids and derivatives	Phenylalanine and Tyrosine Branches from Chorismate	Chorismate mutase I (EC 5.4.99.5)
Amino Acids and Derivatives	Aromatic amino acids and derivatives	Phenylalanine and Tyrosine Branches from Chorismate	Prephenate dehydratase (EC 4.2.1.51)
Amino Acids and Derivatives	Aromatic amino acids and derivatives	Phenylalanine and Tyrosine Branches from Chorismate	Biosynthetic Aromatic amino acid aminotransferase beta (EC 2.6.1.57)
	Aromatic amino acids and derivatives	Phenylalanine and Tyrosine Branches from Chorismate	Amine-oxidase (EC 1.4.3.21)
Amino Acids and Derivatives	Aromatic amino acids and derivatives	Phenylalanine and Tyrosine Branches from Chorismate	4-hydroxy-phenyl-acetaldehyde dehydrogenase (EC1.2.1.53)
	Aromatic amino acids and derivatives	Phenylalanine and Tyrosine Branches from Chorismate	Monoamine oxidase (EC.1.4.3.4)
Amino Acids and Derivatives	Aromatic amino acids and derivatives	Phenylalanine and Tyrosine Branches from Chorismate	Chorismate mutase II (EC 5.4.99.5)
Amino Acids and Derivatives	Aromatic amino acids and derivatives	Phenylalanine and Tyrosine Branches from Chorismate	Prephenate dehydrogenase (EC 1.3.1.12)
Amino Acids and Derivatives	Aromatic amino acids and derivatives	Tryptophan synthesis	Anthranilate synthase, amidotransferase component (EC 4.1.3.27)
Amino Acids and Derivatives	Aromatic amino acids and derivatives	Tryptophan synthesis	Aminodeoxychorismate lyase (EC 4.1.3.38)
Amino Acids and Derivatives	Aromatic amino acids and derivatives	Tryptophan synthesis	Tryptophan synthase alpha chain (EC 4.2.1.20)
Amino Acids and Derivatives	Aromatic amino acids and derivatives	Tryptophan synthesis	Para-aminobenzoate synthase, aminase component (EC 2.6.1.85)
Amino Acids and Derivatives	Aromatic amino acids and derivatives	Tryptophan synthesis	Anthranilate phosphoribosyltransferase (EC 2.4.2.18)
Amino Acids and Derivatives	Aromatic amino acids and derivatives	Tryptophan synthesis	Tryptophan synthase beta chain (EC 4.2.1.20)
Amino Acids and Derivatives	Aromatic amino acids and derivatives	Tryptophan synthesis	Indole-3-glycerol phosphate synthase (EC 4.1.1.48)
Amino Acids and Derivatives	Aromatic amino acids and derivatives	Tryptophan synthesis	Para-aminobenzoate synthase, amidotransferase component (EC 2.6.1.85)
Amino Acids and Derivatives	Aromatic amino acids and derivatives	Tryptophan synthesis	Anthranilate synthase, aminase component (EC 4.1.3.27)
Amino Acids and Derivatives	Aromatic amino acids and derivatives	Tryptophan synthesis	Phosphoribosylanthranilate isomerase (EC 5.3.1.24)
Amino Acids and Derivatives	Proline and 4-hydroxyproline	Proline Synthesis	Pyrroline-5-carboxylate reductase (EC 1.5.1.2)
Amino Acids and Derivatives	Proline and 4-hydroxyproline	Proline Synthesis	Gamma-glutamyl phosphate reductase (EC 1.2.1.41)
Amino Acids and Derivatives	Proline and 4-hydroxyproline	Proline Synthesis	NADP-specific glutamate dehydrogenase (EC 1.4.1.4)
Amino Acids and Derivatives	Proline and 4-hydroxyproline	Proline Synthesis	RNA-binding C-terminal domain PUA
Amino Acids and Derivatives	Proline and 4-hydroxyproline	Proline Synthesis	Glutamate 5-kinase (EC 2.7.2.11)
Amino Acids and Derivatives	Proline and 4-hydroxyproline	A Hypothetical Protein Related to Proline Metabolism	Hypothetical protein YggS, proline synthase co-transcribed bacterial homolog PROSC
Amino Acids and Derivatives	Proline and 4-hydroxyproline	A Hypothetical Protein Related to Proline Metabolism	Pyrroline-5-carboxylate reductase (EC 1.5.1.2)
Amino Acids and Derivatives	Proline and 4-hydroxyproline	Proline, 4-hydroxyproline uptake and utilization	Proline/sodium symporter PutP (TC 2.A.21.2.1)
Amino Acids and Derivatives	Proline and 4-hydroxyproline	Proline, 4-hydroxyproline uptake and utilization	Proline dehydrogenase (EC 1.5.99.8) (Proline oxidase)
Amino Acids and Derivatives	Alanine, serine, and glycine	Glycine Biosynthesis	Serine hydroxymethyltransferase (EC 2.1.2.1)
Amino Acids and Derivatives	Alanine, serine, and glycine	Alanine biosynthesis	Branched-chain amino acid aminotransferase (EC 2.6.1.42)
Amino Acids and Derivatives	Alanine, serine, and glycine	Alanine biosynthesis	Cysteine desulfurase (EC 2.8.1.7)
Amino Acids and Derivatives	Alanine, serine, and glycine	Alanine biosynthesis	Cysteine desulfurase (EC 2.8.1.7), SufS subfamily
Amino Acids and Derivatives	Alanine, serine, and glycine	Alanine biosynthesis	Alanine racemase (EC 5.1.1.1)
Amino Acids and Derivatives	Alanine, serine, and glycine	Alanine biosynthesis	Iron-sulfur cluster regulator IscR
Amino Acids and Derivatives	Alanine, serine, and glycine	Serine Biosynthesis	D-3-phosphoglycerate dehydrogenase (EC 1.1.1.95)
Amino Acids and Derivatives	Alanine, serine, and glycine	Serine Biosynthesis	Serine hydroxymethyltransferase (EC 2.1.2.1)
Amino Acids and Derivatives	Alanine, serine, and glycine	Serine Biosynthesis	Phosphoserine aminotransferase (EC 2.6.1.52)
Amino Acids and Derivatives	Alanine, serine, and glycine	Glycine cleavage system	Glycine cleavage system H protein
Amino Acids and Derivatives	Alanine, serine, and glycine	Glycine cleavage system	Glycine dehydrogenase [decarboxylating] (glycine cleavage system P2 protein) (EC 1.4.4.2)
Amino Acids and Derivatives	Alanine, serine, and glycine	Glycine cleavage system	Glycine dehydrogenase [decarboxylating] (glycine cleavage system P1 protein) (EC 1.4.4.2)
Amino Acids and Derivatives	Alanine, serine, and glycine	Glycine cleavage system	Sodium/glycine symporter GlyP
Amino Acids and Derivatives	Alanine, serine, and glycine	Glycine cleavage system	Aminomethyltransferase (glycine cleavage system T protein) (EC 2.1.2.10)
Amino Acids and Derivatives	Alanine, serine, and glycine	Glycine and Serine Utilization	D-3-phosphoglycerate dehydrogenase (EC 1.1.1.95)
Amino Acids and Derivatives	Alanine, serine, and glycine	Glycine and Serine Utilization	L-serine dehydratase, alpha subunit (EC 4.3.1.17)
Amino Acids and Derivatives	Alanine, serine, and glycine	Glycine and Serine Utilization	L-serine dehydratase, beta subunit (EC 4.3.1.17)
Amino Acids and Derivatives	Alanine, serine, and glycine	Glycine and Serine Utilization	Glycine dehydrogenase [decarboxylating] (glycine cleavage system P2 protein) (EC 1.4.4.2)
Amino Acids and Derivatives	Alanine, serine, and glycine	Glycine and Serine Utilization	Glycine dehydrogenase [decarboxylating] (glycine cleavage system P1 protein) (EC 1.4.4.2)
Amino Acids and Derivatives	Alanine, serine, and glycine	Glycine and Serine Utilization	Serine hydroxymethyltransferase (EC 2.1.2.1)
Amino Acids and Derivatives	Alanine, serine, and glycine	Glycine and Serine Utilization	Threonine dehydratase, catabolic (EC 4.3.1.19)
Amino Acids and Derivatives	Alanine, serine, and glycine	Glycine and Serine Utilization	Seryl-tRNA synthetase (EC 6.1.1.11)
Amino Acids and Derivatives	Alanine, serine, and glycine	Glycine and Serine Utilization	Phosphoserine aminotransferase (EC 2.6.1.52)
Amino Acids and Derivatives	Alanine, serine, and glycine	Glycine and Serine Utilization	Glycine cleavage system H protein
Amino Acids and Derivatives	Alanine, serine, and glycine	Glycine and Serine Utilization	Aminomethyltransferase (glycine cleavage system T protein) (EC 2.1.2.10)
Amino Acids and Derivatives	Alanine, serine, and glycine	Glycine and Serine Utilization	Glycerate kinase (EC 2.7.1.31)
Sulfur Metabolism	Inorganic sulfur assimilation	Inorganic Sulfur Assimilation	4Fe-4S ferredoxin, iron-sulfur binding
Sulfur Metabolism	Inorganic sulfur assimilation	Inorganic Sulfur Assimilation	Sulfate permease, Trk-type
Sulfur Metabolism	Inorganic sulfur assimilation	Inorganic Sulfur Assimilation	Adenylylsulfate kinase (EC 2.7.1.25)
Sulfur Metabolism	Inorganic sulfur assimilation	Inorganic Sulfur Assimilation	3'(2'),5'-bisphosphate nucleotidase (EC 3.1.3.7)
Sulfur Metabolism	Inorganic sulfur assimilation	Inorganic Sulfur Assimilation	Phosphoadenylyl-sulfate reductase [thioredoxin] (EC 1.8.4.8)
Sulfur Metabolism	Inorganic sulfur assimilation	Inorganic Sulfur Assimilation	Sulfate adenylyltransferase, dissimilatory-type (EC 2.7.7.4)
Sulfur Metabolism	Inorganic sulfur assimilation	Inorganic Sulfur Assimilation	Sulfite reductase [NADPH] hemoprotein beta-component (EC 1.8.1.2)
Sulfur Metabolism	Inorganic sulfur assimilation	Inorganic Sulfur Assimilation	Adenylyl-sulfate reductase [thioredoxin] (EC 1.8.4.10)
Sulfur Metabolism	Inorganic sulfur assimilation	Inorganic Sulfur Assimilation	Sulfite reductase [NADPH] flavoprotein alpha-component (EC 1.8.1.2)
Sulfur Metabolism	Inorganic sulfur assimilation	Inorganic Sulfur Assimilation	Ferredoxin
Sulfur Metabolism	Sulfur Metabolism - no subcategory	Thioredoxin-disulfide reductase	Thiol peroxidase, Tpx-type (EC 1.11.1.15)
Sulfur Metabolism	Sulfur Metabolism - no subcategory	Thioredoxin-disulfide reductase	Thiol peroxidase, Bcp-type (EC 1.11.1.15)
Sulfur Metabolism	Sulfur Metabolism - no subcategory	Thioredoxin-disulfide reductase	Alkyl hydroperoxide reductase subunit C-like protein
Sulfur Metabolism	Sulfur Metabolism - no subcategory	Thioredoxin-disulfide reductase	Thioredoxin reductase (EC 1.8.1.9)
Sulfur Metabolism	Organic sulfur assimilation	Alkanesulfonates Utilization	FMN reductase (EC 1.5.1.29)
Phosphorus Metabolism	Phosphorus Metabolism - no subcategory	High affinity phosphate transporter and control of PHO regulon	Phosphate regulon transcriptional regulatory protein PhoB (SphR)
Phosphorus Metabolism	Phosphorus Metabolism - no subcategory	High affinity phosphate transporter and control of PHO regulon	Phosphate transport system permease protein PstC (TC 3.A.1.7.1)
Phosphorus Metabolism	Phosphorus Metabolism - no subcategory	High affinity phosphate transporter and control of PHO regulon	Phosphate transport ATP-binding protein PstB (TC 3.A.1.7.1)
[truncated: 324 more rows]

## Sheet: CheckM results
					Disentangling a metabolic cross-feeding in a halophilic archaea-bacteria consortium
[truncated: 12 more rows]
